# Supplementary material for: CHMP4C as a novel marker regulates prostate cancer progression through cycle pathways and contributes to immunotherapy
Source: Front Oncol. 2023 Jun 14;13:1170397. doi: 10.3389/fonc.2023.1170397 (PMC10301743; doi:10.3389/fonc.2023.1170397)
Supplement: Supplementary Table 1 — co-expression analysis of CHMP4C. [file Table_1.xls]

co-expression analysis of CHMP4C
Query	Gene	cor	pvalue
CHMP4C	KCNQ4	-0.174332236	8.77E-05
CHMP4C	CXCL6	-0.186221705	2.73E-05
CHMP4C	RECQL5	0.136914656	0.002130679
CHMP4C	GPRC5A	0.00050442	0.991014211
CHMP4C	GCSAML	0.019190385	0.668283149
CHMP4C	AC099518.6	-0.303073846	4.20E-12
CHMP4C	ARHGEF26-AS1	0.290906044	3.15E-11
CHMP4C	CD81	-0.072938132	0.102959782
CHMP4C	RACGAP1	0.514006758	3.94E-35
CHMP4C	SLC25A44	0.305270523	2.89E-12
CHMP4C	STRIT1	-0.112420128	0.011802189
CHMP4C	DPYS	-0.149168442	0.000810282
CHMP4C	HYAL3	0.224942695	3.62E-07
CHMP4C	ZNF7	0.476151713	1.03E-29
CHMP4C	NSF	0.369347133	1.22E-17
CHMP4C	RAB9A	0.440233733	3.65E-25
CHMP4C	RTCA	0.404293701	4.01E-21
CHMP4C	LINC00926	-0.031197747	0.485974647
CHMP4C	KCTD6	0.186330901	2.70E-05
CHMP4C	GOSR2	0.285540555	7.45E-11
CHMP4C	BIRC6	0.2787212	2.16E-10
CHMP4C	TUBGCP2	0.188768051	2.11E-05
CHMP4C	THEM4	0.357303725	1.56E-16
CHMP4C	MOCS2	0.132396322	0.002986646
CHMP4C	CENPS	0.120522814	0.00691774
CHMP4C	PLS3	-0.069435479	0.120622026
CHMP4C	H2BC6	0.282587343	1.19E-10
CHMP4C	PRR13P5	0.312980858	7.56E-13
CHMP4C	MAN1C1	0.250194955	1.37E-08
CHMP4C	AC064875.1	0.26678838	1.30E-09
CHMP4C	MTRNR2L8	-0.147951492	0.000894938
CHMP4C	MIR210HG	0.053741223	0.229846424
CHMP4C	SNORC	0.021378027	0.633102718
CHMP4C	ARL1	0.33956103	5.50E-15
CHMP4C	CCDC186	0.326796387	6.22E-14
CHMP4C	AC097448.1	0.047887235	0.28471032
CHMP4C	BTBD8	0.187457298	2.41E-05
CHMP4C	AL158212.2	-0.003455417	0.938504428
CHMP4C	ZNF385D	-0.17656977	7.08E-05
CHMP4C	ZNF408	0.058133534	0.19392569
CHMP4C	IGKV3D-11	-0.008996099	0.840807235
CHMP4C	TTC28-AS1	0.198625926	7.48E-06
CHMP4C	AC008764.2	0.193658806	1.27E-05
CHMP4C	AC092070.2	0.236152113	8.87E-08
CHMP4C	ZSCAN22	0.398301856	1.70E-20
CHMP4C	TMED3	0.139526903	0.001744733
CHMP4C	IGKV1D-8	0.073382392	0.100874254
CHMP4C	SLC6A16	-0.236553197	8.43E-08
CHMP4C	OBI1	0.074070155	0.097711968
CHMP4C	NCKIPSD	0.157423086	0.000404882
CHMP4C	LRP5	0.193745777	1.26E-05
CHMP4C	RUNDC1	0.226128693	3.13E-07
CHMP4C	RASSF1	0.138756059	0.001851365
CHMP4C	AC021016.1	-0.146407999	0.001014064
CHMP4C	ANKRD29	0.160986873	0.00029689
CHMP4C	ZCCHC9	0.208572666	2.49E-06
CHMP4C	RTCB	0.220909521	5.91E-07
CHMP4C	FBF1	-0.150106999	0.000750121
CHMP4C	DNAJC1	0.133124036	0.002830457
CHMP4C	CPSF1	0.326764752	6.25E-14
CHMP4C	SLC8A2	-0.117567842	0.008436264
CHMP4C	TFCP2L1	-0.158021366	0.000384509
CHMP4C	ATP11C	0.235808346	9.27E-08
CHMP4C	ERLIN1	0.218123633	8.24E-07
CHMP4C	LINC00205	0.280643257	1.61E-10
CHMP4C	DDIT4L	-0.12820812	0.004048101
CHMP4C	LINC01963	0.014906834	0.739251168
CHMP4C	AC079089.1	0.402732671	5.86E-21
CHMP4C	LINC00294	-0.093237182	0.036954712
CHMP4C	HSD17B7	0.183505208	3.59E-05
CHMP4C	HDAC5	0.007173463	0.872751242
CHMP4C	MELTF	-0.097303593	0.02942997
CHMP4C	CLDN3	0.202469673	4.92E-06
CHMP4C	CCN1	-0.112934662	0.011419165
CHMP4C	COIL	0.434049565	1.96E-24
CHMP4C	UNC13B	0.440954445	2.99E-25
CHMP4C	XYLT1	0.124115602	0.005404039
CHMP4C	AVPI1	-0.346145898	1.51E-15
CHMP4C	NPM1P39	0.248744902	1.67E-08
CHMP4C	GRPEL2	0.499262879	6.11E-33
CHMP4C	MRPL36	0.249961745	1.42E-08
CHMP4C	MT-TC	-0.22457071	3.79E-07
CHMP4C	LINC02175	0.034505589	0.4409204
CHMP4C	SLC25A53	0.074796692	0.094457715
CHMP4C	ARHGAP5	0.203145559	4.57E-06
CHMP4C	APOL3	-0.129807475	0.003607927
CHMP4C	STX11	-0.006241401	0.889170539
CHMP4C	AC010997.4	0.004253096	0.924346745
CHMP4C	JUN	-0.05095967	0.254902381
CHMP4C	AL591895.1	-0.194773065	1.13E-05
CHMP4C	VDAC2P5	0.136763451	0.002155245
CHMP4C	CAVIN1	-0.426642735	1.40E-23
CHMP4C	SMARCD1	0.358915898	1.12E-16
CHMP4C	LINC01816	0.014798655	0.741075516
CHMP4C	TNFRSF25	-0.179773288	5.19E-05
CHMP4C	HAGH	0.209922608	2.14E-06
CHMP4C	MCRS1	0.162879529	0.000251127
CHMP4C	AL355480.3	0.082691459	0.06439568
CHMP4C	KCNJ5	-0.071503611	0.109928134
CHMP4C	VOPP1	-0.05771642	0.197149045
CHMP4C	STK39	0.216657603	9.80E-07
CHMP4C	MACORIS	-0.054515626	0.223192492
CHMP4C	AL139021.1	0.034989151	0.43454008
CHMP4C	RPL23AP61	-0.02258144	0.614090768
CHMP4C	AGPS	0.043354448	0.332827009
CHMP4C	ACBD6	0.235085837	1.02E-07
CHMP4C	TPSG1	-0.255104627	6.96E-09
CHMP4C	AC084024.4	-0.021376763	0.63312282
CHMP4C	RBM8A	0.200584725	6.05E-06
CHMP4C	ZGRF1	0.339564389	5.50E-15
CHMP4C	AC243562.2	-0.090745598	0.04232826
CHMP4C	EXOC7	0.275667275	3.45E-10
CHMP4C	AC025181.2	0.244447848	2.99E-08
CHMP4C	TBC1D10A	-0.120297933	0.007024043
CHMP4C	PLB1	-0.202014439	5.18E-06
CHMP4C	CCDC61	-0.133286879	0.00279654
CHMP4C	MAN2B2	0.062484399	0.162575576
CHMP4C	SLC25A4	-0.08083004	0.070659331
CHMP4C	GRB14	0.148083816	0.000885352
CHMP4C	SMPD3	0.057863107	0.196011057
CHMP4C	AC120053.1	0.178294354	6.00E-05
CHMP4C	PPP1R12A-AS1	0.075178303	0.092783454
CHMP4C	AC087294.1	0.125672759	0.004846136
CHMP4C	KPNA5	0.067003899	0.134214459
CHMP4C	SMIM27	0.074564851	0.095486616
CHMP4C	HGF	-0.052856695	0.237617268
CHMP4C	HABP4	0.011097676	0.804299399
CHMP4C	NTN4	-0.112742638	0.011560803
CHMP4C	PBX4	-0.194922583	1.11E-05
CHMP4C	GRID1	-0.165023696	0.000207284
CHMP4C	TGFB2	0.015037213	0.737054392
CHMP4C	FAM118B	0.273168539	5.04E-10
CHMP4C	GPR137B	0.191949679	1.52E-05
CHMP4C	CD4	0.060313322	0.177706633
CHMP4C	AC018809.2	0.202897128	4.70E-06
CHMP4C	AC020633.1	0.37132994	7.96E-18
CHMP4C	CYP4F12	-0.291663318	2.79E-11
CHMP4C	HTATSF1	0.190773892	1.72E-05
CHMP4C	ARL15	0.162402883	0.000261986
CHMP4C	ZBTB10	0.567920282	4.01E-44
CHMP4C	MLYCD	-0.166992665	0.000173436
CHMP4C	ELP2	0.319924102	2.19E-13
CHMP4C	ITPK1	-0.048822629	0.275396463
CHMP4C	AC127502.2	0.155093181	0.000494189
CHMP4C	ATP9A	0.22303796	4.57E-07
CHMP4C	NORAD	0.387515037	2.13E-19
CHMP4C	PRR36	0.313162518	7.32E-13
CHMP4C	RPL13AP20	-0.011529538	0.796846901
CHMP4C	CTTN	0.282268282	1.25E-10
CHMP4C	LINC02009	-0.195608549	1.03E-05
CHMP4C	ERC1	0.039618982	0.376196969
CHMP4C	KATNB1	0.155650886	0.000471282
CHMP4C	AC004066.1	0.359331871	1.03E-16
CHMP4C	OACYLP	0.047348501	0.290169912
CHMP4C	HSD17B8	0.018641295	0.677232495
CHMP4C	MST1	0.114490173	0.01032728
CHMP4C	ZNF607	0.436546067	9.99E-25
CHMP4C	EXO1	0.415670962	2.38E-22
CHMP4C	RABEP1	0.197640209	8.32E-06
CHMP4C	GMNC	0.275396624	3.60E-10
CHMP4C	PIP5K1C	-0.117461894	0.008495844
CHMP4C	RPS26P3	0.055392011	0.215829385
CHMP4C	GPAM	0.349213501	8.16E-16
CHMP4C	PHYHD1	-0.349629961	7.50E-16
CHMP4C	AC137695.3	-0.0785206	0.07911393
CHMP4C	POLG2	0.279793917	1.83E-10
CHMP4C	AL008729.2	-0.263918788	1.98E-09
CHMP4C	TRIM25	0.381066047	9.24E-19
CHMP4C	TMEM63C	0.108359985	0.01524462
CHMP4C	AL022157.1	0.226368653	3.04E-07
CHMP4C	EIF4HP2	0.045079574	0.313930446
CHMP4C	ARMC6	0.291286419	2.97E-11
CHMP4C	SIM2	0.295026111	1.61E-11
CHMP4C	N4BP2L2	0.062603113	0.161777059
CHMP4C	SMAP2	0.341482347	3.78E-15
CHMP4C	TTC39B	0.017870148	0.689877888
CHMP4C	IFNGR1	0.093307143	0.0368126
CHMP4C	ATP5F1EP2	0.000722618	0.987127503
CHMP4C	NR2C2AP	0.370140097	1.03E-17
CHMP4C	DDX55	0.422444021	4.20E-23
CHMP4C	RANBP2	0.318443202	2.86E-13
CHMP4C	DHX37	0.292733175	2.34E-11
CHMP4C	HPDL	-0.149236121	0.000805799
CHMP4C	CAPN10	0.068700332	0.124613125
CHMP4C	GRIN2D	0.052827336	0.23787833
CHMP4C	AAMDC	-0.050762958	0.256743415
CHMP4C	POP5	0.04548441	0.309599973
CHMP4C	ASNSD1	0.311346661	1.01E-12
CHMP4C	ACSL1	0.327528115	5.43E-14
CHMP4C	MIR6730	-0.167218864	0.000169898
CHMP4C	STEAP2	0.300332052	6.67E-12
CHMP4C	SAMD8	0.172950654	9.99E-05
CHMP4C	RNA5SP203	0.138754123	0.00185164
CHMP4C	AL034548.2	0.016434346	0.713651553
CHMP4C	AP005136.3	0.160920503	0.000298628
CHMP4C	DGLUCY	-0.202857378	4.72E-06
CHMP4C	AC025171.2	-0.051548466	0.249446609
CHMP4C	LATS1	0.269119911	9.24E-10
CHMP4C	LPP-AS2	-0.012165466	0.785906635
CHMP4C	TTC6	0.164747212	0.000212505
CHMP4C	MLX	0.376153362	2.76E-18
CHMP4C	CD24	0.034821257	0.436749302
CHMP4C	SLC7A6	0.128200772	0.004050231
CHMP4C	LTC4S	-0.048827583	0.275347699
CHMP4C	IGKV2D-40	0.101847665	0.022613842
CHMP4C	STMN1	0.376846193	2.37E-18
CHMP4C	ATG101	0.186333717	2.70E-05
CHMP4C	EEF1A1P22	0.103892476	0.020022984
CHMP4C	RNF24	0.15578684	0.00046585
CHMP4C	FKBP3	0.509691443	1.77E-34
CHMP4C	ACTN1	-0.226312379	3.06E-07
CHMP4C	CISD3	0.169259091	0.000140909
CHMP4C	DDX5	0.265324614	1.62E-09
CHMP4C	UBE4B	0.291288849	2.96E-11
CHMP4C	SNHG21	0.190846376	1.70E-05
CHMP4C	PLEKHB2	0.229804947	1.99E-07
CHMP4C	RNF223	0.091341627	0.040986233
CHMP4C	NPM1P26	-0.052808587	0.238045151
CHMP4C	LINC01560	0.24468716	2.89E-08
CHMP4C	CHEK2	0.266020414	1.46E-09
CHMP4C	SYTL3	-0.047125263	0.29245269
CHMP4C	RXRA	0.261076126	2.99E-09
CHMP4C	BST2	-0.150692281	0.000714726
CHMP4C	ADAM8	-0.002433552	0.956668841
CHMP4C	AGGF1	0.320753147	1.88E-13
CHMP4C	PLEKHM1	0.000182579	0.996747464
CHMP4C	KCNIP3	-0.434475682	1.75E-24
CHMP4C	ACP4	0.233224725	1.29E-07
CHMP4C	CDC23	0.374811994	3.72E-18
CHMP4C	INTS3	0.226434191	3.02E-07
CHMP4C	SINHCAF	0.277885269	2.46E-10
CHMP4C	MYO10	0.371589638	7.52E-18
CHMP4C	POLR2H	0.289959423	3.67E-11
CHMP4C	COG1	0.357442363	1.52E-16
CHMP4C	ZBTB4	-0.022995031	0.607615111
CHMP4C	FANCC	0.403880447	4.43E-21
CHMP4C	TNFAIP6	0.034715826	0.438139894
CHMP4C	DNA2	0.406579042	2.29E-21
CHMP4C	ZNF674	0.285740807	7.22E-11
CHMP4C	GPRC5D-AS1	0.061895027	0.166583879
CHMP4C	CTSL	0.216838663	9.59E-07
CHMP4C	MIA2	0.34623458	1.48E-15
CHMP4C	DDX17	0.227351207	2.70E-07
CHMP4C	C19orf47	0.019909989	0.656625641
CHMP4C	DEFB132	0.06931275	0.121281293
CHMP4C	ZDHHC16	0.072992945	0.102700638
CHMP4C	PDE8A	0.094963102	0.033581865
CHMP4C	ASF1B	0.381618235	8.16E-19
CHMP4C	SYNPO2L	-0.17086379	0.000121444
CHMP4C	PARP6	-0.282358698	1.23E-10
CHMP4C	PYGL	0.058637525	0.19008264
CHMP4C	CUL4A	0.32371161	1.10E-13
CHMP4C	SIX5	0.291300616	2.96E-11
CHMP4C	SMC1A	0.285915796	7.02E-11
CHMP4C	L3MBTL2	0.182040237	4.15E-05
CHMP4C	OR51A9P	0.280959075	1.53E-10
CHMP4C	MIR4786	-0.140957743	0.001561596
CHMP4C	REEP6	0.028135352	0.529803669
CHMP4C	KIF2C	0.422653255	3.98E-23
CHMP4C	MIR27B	-0.167727503	0.000162189
CHMP4C	PRKAR2B	0.119208251	0.007560141
CHMP4C	ODAM	-0.004671036	0.916938149
CHMP4C	RXRB	0.300071688	6.96E-12
CHMP4C	AC026979.3	-0.079027008	0.077193047
CHMP4C	PYROXD1	0.239257796	5.93E-08
CHMP4C	GKAP1	0.136998014	0.002117245
CHMP4C	TMOD3	0.353360073	3.52E-16
CHMP4C	TPT1P9	-0.081368163	0.068799366
CHMP4C	IER3IP1	0.25763506	4.88E-09
CHMP4C	CLIC4	-0.05389997	0.228471081
CHMP4C	POLR2L	0.048809151	0.275529179
CHMP4C	AKT2	0.397905238	1.87E-20
CHMP4C	WDPCP	0.201716622	5.35E-06
CHMP4C	AC021106.1	0.16688042	0.000175217
CHMP4C	IGLCOR22-1	0.014107884	0.752758559
CHMP4C	LRCH1	0.100641755	0.024274111
CHMP4C	ZDHHC14	-0.02903194	0.516767496
CHMP4C	SLC19A1	0.265924252	1.48E-09
CHMP4C	CD5	-0.01753849	0.69534338
CHMP4C	HELZ2	0.338687587	6.52E-15
CHMP4C	ZNF517	0.394206659	4.49E-20
CHMP4C	AC145124.1	-0.100606729	0.024323867
CHMP4C	DDX31	0.385054535	3.74E-19
CHMP4C	ZSCAN31	0.226797596	2.89E-07
CHMP4C	TUBA4A	-0.321687195	1.59E-13
CHMP4C	CHST7	-0.007271673	0.871024207
CHMP4C	PRTFDC1	-0.294194074	1.85E-11
CHMP4C	RPS28P4	-0.092686277	0.038090125
CHMP4C	STC2	0.166316735	0.000184424
CHMP4C	WDR74	0.271407707	6.57E-10
CHMP4C	CADPS2	0.317297298	3.51E-13
CHMP4C	UBLCP1	0.292860038	2.30E-11
CHMP4C	RPL4P5	0.065341312	0.144168003
CHMP4C	S1PR3	-0.032765848	0.464312929
CHMP4C	AC133552.2	0.194813509	1.12E-05
CHMP4C	GPR3	-0.182997427	3.78E-05
CHMP4C	DBP	0.124135395	0.005396599
CHMP4C	LRRFIP2	0.106392626	0.017209284
CHMP4C	DDX11L2	0.042463914	0.342862376
CHMP4C	SEM1	0.117197279	0.008646293
CHMP4C	TENT5C	0.022381789	0.61722754
CHMP4C	FIP1L1	0.358635572	1.19E-16
CHMP4C	AL121672.1	0.018542702	0.678844291
CHMP4C	PSMB8	-0.081394917	0.068707949
CHMP4C	AC138956.2	0.180575679	4.80E-05
CHMP4C	ADIPOR1	0.396712817	2.48E-20
CHMP4C	FRAS1	0.099741889	0.025580701
CHMP4C	ICA1	0.350218647	6.66E-16
CHMP4C	MYOT	-0.150052398	0.000753504
CHMP4C	SPINK2	-0.087566776	0.05012707
CHMP4C	DYNC1LI1	0.492523501	5.65E-32
CHMP4C	PEX7	0.348879086	8.73E-16
CHMP4C	AL008635.1	-0.119615883	0.007355457
CHMP4C	MTARC1	0.387171891	2.30E-19
CHMP4C	AC120114.3	0.257278574	5.13E-09
CHMP4C	SDHAF2	-0.135895134	0.002301405
CHMP4C	RAD51AP1	0.468120078	1.19E-28
CHMP4C	SORCS2	-0.216141715	1.04E-06
CHMP4C	PIGV	0.221624942	5.42E-07
CHMP4C	SNHG3	0.22918565	2.15E-07
CHMP4C	ABHD17A	0.108404065	0.015202953
CHMP4C	IFFO2	-0.011527848	0.796876038
CHMP4C	NME2P1	0.043281	0.333647456
CHMP4C	MAPK11	-0.062187862	0.164583159
CHMP4C	KIAA0040	0.007469395	0.867549138
CHMP4C	FAM3C	0.393176662	5.72E-20
CHMP4C	AL365181.4	-0.412838141	4.85E-22
CHMP4C	MAGEF1	0.354398552	2.85E-16
CHMP4C	CLIP2	-0.135923231	0.002296537
CHMP4C	AC005076.1	0.082618232	0.064633151
CHMP4C	FBLN1	-0.373406107	5.06E-18
CHMP4C	FIGN	-0.030178723	0.500338354
CHMP4C	SLC7A8	-0.079388488	0.075845211
CHMP4C	PEBP1	0.240274211	5.19E-08
CHMP4C	ZNF549	0.326602032	6.45E-14
CHMP4C	ELF3	-0.030998455	0.488766164
CHMP4C	TUBB4A	0.004771044	0.915166392
CHMP4C	FENDRR	-0.416484506	1.93E-22
CHMP4C	AL139123.1	0.038071906	0.395133691
CHMP4C	ARHGAP10	-0.201440671	5.51E-06
CHMP4C	TFF3	-0.003669834	0.934696741
CHMP4C	ZNF841	0.31148585	9.84E-13
CHMP4C	PLK1	0.426695201	1.39E-23
CHMP4C	KRAS	0.400282771	1.06E-20
CHMP4C	PRDX5	0.042108676	0.346918768
CHMP4C	AL122125.1	-0.218142556	8.22E-07
CHMP4C	HBB	-0.134069721	0.002638599
CHMP4C	HLA-DOA	-0.065791986	0.141415793
CHMP4C	AC093536.1	0.047489803	0.288731189
CHMP4C	ATF1	0.335176688	1.28E-14
CHMP4C	RPL9	0.075721492	0.090441352
CHMP4C	MASP1	-0.306723054	2.25E-12
CHMP4C	FRMPD3	0.133229865	0.002808372
CHMP4C	TIMELESS	0.435457256	1.34E-24
CHMP4C	RMDN1	0.59623571	1.50E-49
CHMP4C	MARCHF11	-0.038066532	0.395200455
CHMP4C	FAM160A1	0.389540643	1.33E-19
CHMP4C	MAN1A2	0.230958669	1.72E-07
CHMP4C	ZNF484	0.217679282	8.69E-07
CHMP4C	ZNF436-AS1	-0.066330503	0.138180139
CHMP4C	BAIAP2	0.2549209	7.14E-09
CHMP4C	FBXL15	-0.100226797	0.024869278
CHMP4C	R3HCC1	-0.182486107	3.97E-05
CHMP4C	HOMEZ	0.309710589	1.34E-12
CHMP4C	MIR4269	-0.230015628	1.93E-07
CHMP4C	TLR1	-0.009488142	0.832225903
CHMP4C	CBX8	0.51277799	6.06E-35
CHMP4C	WDR91	-0.005451449	0.903123898
CHMP4C	LONRF3	-0.213402656	1.43E-06
CHMP4C	ELL2	0.268143872	1.07E-09
CHMP4C	CLU	-0.371903094	7.03E-18
CHMP4C	MRPL50	0.465728165	2.45E-28
CHMP4C	CD177	-0.227521878	2.64E-07
CHMP4C	CPO	0.11033991	0.01346899
CHMP4C	FKBP1B	-0.230133572	1.91E-07
CHMP4C	FAM210B	0.125363793	0.004952516
CHMP4C	PCDH17	0.055807306	0.212401774
CHMP4C	UBAP2L	0.395366863	3.41E-20
CHMP4C	HYKK	0.163972773	0.000227791
CHMP4C	MEA1	0.260890575	3.07E-09
CHMP4C	EMID1	-0.308504152	1.65E-12
CHMP4C	GABRB3	0.175703808	7.69E-05
CHMP4C	ZNF621	0.310354523	1.20E-12
CHMP4C	ZFY	0.213341451	1.44E-06
CHMP4C	OR51E2	0.060222011	0.178365182
CHMP4C	UBB	0.440662711	3.24E-25
CHMP4C	TGFBI	-0.040603018	0.364447806
CHMP4C	EYA3	0.37275901	5.83E-18
CHMP4C	PSME2P1	0.054684226	0.221762225
CHMP4C	ISM1	-0.015954726	0.721656543
CHMP4C	C14orf132	-0.040001727	0.371599653
CHMP4C	HPN	0.328398633	4.61E-14
CHMP4C	PFN2	0.252086921	1.06E-08
CHMP4C	CXorf38	0.309953482	1.29E-12
CHMP4C	TEX29	-0.14625742	0.001026437
CHMP4C	TMEM100	-0.076181695	0.088494385
CHMP4C	HEMK1	0.129279045	0.003748311
CHMP4C	NOC4L	0.057159024	0.201517267
CHMP4C	APCDD1	-0.070120174	0.116995211
CHMP4C	PLA2G4D	-0.17208762	0.000108329
CHMP4C	BUD31	0.341621786	3.68E-15
CHMP4C	CALR4P	-0.08593977	0.054562337
CHMP4C	CEP78	0.355884537	2.10E-16
CHMP4C	CARD14	0.151334941	0.000677648
CHMP4C	CDCP1	0.023005489	0.607451765
CHMP4C	FEM1B	0.178130121	6.09E-05
CHMP4C	DNAJA2	0.412296631	5.56E-22
CHMP4C	AFAP1L2	-0.146943689	0.000971154
CHMP4C	TFDP2	0.192562711	1.42E-05
CHMP4C	LILRB1	0.06554518	0.142917981
CHMP4C	AP001922.6	-0.102634618	0.02158424
CHMP4C	LINC01871	-0.181343986	4.45E-05
CHMP4C	ERH	0.364717116	3.30E-17
CHMP4C	TMEM223	0.114668542	0.010208194
CHMP4C	AL353804.1	0.116825363	0.008861761
CHMP4C	AVIL	0.173166095	9.79E-05
CHMP4C	GPR35	0.101534918	0.023034688
CHMP4C	BZW2	0.399561594	1.26E-20
CHMP4C	AC104695.2	-0.366379088	2.32E-17
CHMP4C	CRYBG3	0.173902292	9.13E-05
CHMP4C	DUSP5	-0.208951846	2.39E-06
CHMP4C	ATP8B2	0.064579931	0.148910401
CHMP4C	TRGV7	0.042790193	0.339163397
CHMP4C	CAV2	-0.329632547	3.66E-14
CHMP4C	SLC2A10	0.209017756	2.37E-06
CHMP4C	ACYP1	0.159817251	0.000328947
CHMP4C	UBP1	0.256219594	5.95E-09
CHMP4C	C2orf76	0.358574862	1.20E-16
CHMP4C	SNRNP27	0.411277867	7.17E-22
CHMP4C	AC012306.2	0.036747631	0.411790978
CHMP4C	RFC3	0.462395043	6.59E-28
CHMP4C	GAS6-DT	-0.249296389	1.55E-08
CHMP4C	LSG1	0.397623707	2.00E-20
CHMP4C	RPS12P26	0.092051422	0.039435107
CHMP4C	HPSE	0.135867022	0.002306285
CHMP4C	ENTPD1	-0.092148254	0.039227399
CHMP4C	ABCC8	-0.158647527	0.000364213
CHMP4C	AC009977.1	0.174801241	8.38E-05
CHMP4C	CRIP2	-0.017442723	0.696924518
CHMP4C	CPAMD8	-0.260520845	3.24E-09
CHMP4C	AKT1S1	0.259227531	3.89E-09
CHMP4C	CASK	0.222505613	4.88E-07
CHMP4C	APBB2	0.188256463	2.22E-05
CHMP4C	RAB27A	0.042189155	0.345997135
CHMP4C	NAPG	0.273086039	5.11E-10
CHMP4C	GBP3	-0.051191327	0.252746065
CHMP4C	LINC02166	-0.022145243	0.62095301
CHMP4C	TECR	-0.138813199	0.00184326
CHMP4C	KANK3	-0.143461254	0.001283041
CHMP4C	CPE	-0.103264719	0.020789425
CHMP4C	GPR153	-0.218048251	8.32E-07
CHMP4C	AC024559.1	-0.181809334	4.25E-05
CHMP4C	APBA2	0.236043911	9.00E-08
CHMP4C	THBS1	0.026462543	0.554563405
CHMP4C	CFD	-0.304698605	3.18E-12
CHMP4C	TAF1A-AS1	0.263002244	2.26E-09
CHMP4C	CCZ1	0.346463013	1.42E-15
CHMP4C	AL022345.4	0.019503773	0.663196283
CHMP4C	FTCD	-0.121866546	0.006312042
CHMP4C	N6AMT1	0.297244193	1.12E-11
CHMP4C	USF1	0.109976897	0.013780211
CHMP4C	CADM3	-0.166175044	0.000186808
CHMP4C	ITM2A	-0.092448359	0.038589543
CHMP4C	ARIH1	0.285305137	7.73E-11
CHMP4C	PMAIP1	0.245633464	2.55E-08
CHMP4C	C1GALT1C1L	-0.05846893	0.191361945
CHMP4C	TMEM230	0.380727701	9.97E-19
CHMP4C	MIR573	-0.020699773	0.643926562
CHMP4C	PCBP2	0.348538178	9.34E-16
CHMP4C	RPL13AP3	0.011351746	0.799912811
CHMP4C	CFAP44	0.08298853	0.063439654
CHMP4C	SUGP1	0.189806142	1.90E-05
CHMP4C	ALB	0.158873492	0.000357137
CHMP4C	RALGAPB	0.334211703	1.54E-14
CHMP4C	MED13L	0.289427775	4.00E-11
CHMP4C	AGBL3	0.160120353	0.000320343
CHMP4C	PREP	0.297632676	1.05E-11
CHMP4C	AC092902.6	-0.032859635	0.463034569
CHMP4C	LINC02352	-0.042026221	0.347864645
CHMP4C	NRTN	-0.342950614	2.84E-15
CHMP4C	SEC31A	0.29039077	3.43E-11
CHMP4C	CYFIP1	0.37690095	2.34E-18
CHMP4C	WDR5B	0.397036965	2.30E-20
CHMP4C	TAB2	0.302319121	4.77E-12
CHMP4C	LINC02820	0.009904242	0.824984502
CHMP4C	BMT2	0.271746843	6.25E-10
CHMP4C	ZYG11A	0.29881586	8.59E-12
CHMP4C	ZNF814	0.134707938	0.002515899
CHMP4C	DOCK5	-0.056301265	0.208376172
CHMP4C	MIR3153	0.14079859	0.001581057
CHMP4C	RALGAPA1	0.340884576	4.25E-15
CHMP4C	OLFML2A	-0.214520743	1.26E-06
CHMP4C	SEPSECS-AS1	-0.074608115	0.095293935
CHMP4C	XRRA1	0.247321512	2.03E-08
CHMP4C	ZC3HAV1	0.311236189	1.03E-12
CHMP4C	HSF1	0.447877469	4.35E-26
CHMP4C	C2CD4D	-0.027381475	0.540892371
CHMP4C	VEGFA	-0.017070045	0.703089935
CHMP4C	ANKRD13C	0.361424015	6.62E-17
CHMP4C	PRMT1	0.119046285	0.007642873
CHMP4C	SLC6A14	0.018576321	0.678294528
CHMP4C	RINT1	0.432085083	3.32E-24
CHMP4C	SLC16A11	-0.281808059	1.34E-10
CHMP4C	AC064801.1	-0.050332338	0.260805665
CHMP4C	HYLS1	0.474461077	1.73E-29
CHMP4C	MYBBP1A	0.345823793	1.61E-15
CHMP4C	ROM1	-0.13135223	0.003224452
CHMP4C	SEMA6D	-0.165821433	0.000192886
CHMP4C	MXD4	0.171938654	0.000109851
CHMP4C	CCNYL1	0.251610297	1.13E-08
CHMP4C	SPATA7	0.182130424	4.12E-05
CHMP4C	USP33	0.335363514	1.24E-14
CHMP4C	AC009236.1	0.274204131	4.31E-10
CHMP4C	COL5A3	-0.012260466	0.78427585
CHMP4C	RPL21P119	-0.086236733	0.053729292
CHMP4C	AP003119.2	-0.162742713	0.0002542
CHMP4C	RGS4	0.067727765	0.130050042
CHMP4C	PDIA4	0.292009838	2.64E-11
CHMP4C	AC108519.1	-0.117600407	0.008418026
CHMP4C	SNX9	0.24674192	2.20E-08
CHMP4C	PDCL3	0.351709092	4.93E-16
CHMP4C	MRPL38	0.11193631	0.012172666
CHMP4C	EPHA2	-0.161491795	0.000283974
CHMP4C	WFIKKN1	0.167199729	0.000170195
CHMP4C	ST3GAL1	0.13653965	0.002192082
CHMP4C	AC018904.1	-0.025743059	0.565383535
CHMP4C	EPHB2	-0.074304689	0.096651841
CHMP4C	SDAD1	0.385580809	3.32E-19
CHMP4C	CPNE7	0.185238853	3.02E-05
CHMP4C	HBP1	0.315104814	5.19E-13
CHMP4C	AL122035.1	0.226945275	2.83E-07
CHMP4C	PTEN	0.02630851	0.556871356
CHMP4C	SFTPD	-0.249928484	1.42E-08
CHMP4C	CD96	-0.025059097	0.575762322
CHMP4C	AC097526.1	0.024974336	0.577054745
CHMP4C	P4HB	0.284039724	9.44E-11
CHMP4C	ICMT	0.218894566	7.52E-07
CHMP4C	DNTTIP1	0.114287892	0.010463822
CHMP4C	COX7A2P1	0.012637167	0.777818677
CHMP4C	SLF1	0.376210851	2.73E-18
CHMP4C	AC034236.2	-0.006769874	0.879854625
CHMP4C	ZBED8	0.27987486	1.81E-10
CHMP4C	ICE1	0.300059779	6.98E-12
CHMP4C	FRMD3	-0.006676663	0.88149658
CHMP4C	SENP5	0.240874497	4.80E-08
CHMP4C	MBD2	0.281552128	1.39E-10
CHMP4C	BMP8A	0.265071581	1.68E-09
CHMP4C	UBA7	-0.135369429	0.002394237
CHMP4C	BBOX1	-0.009535994	0.831392392
CHMP4C	PON2	0.340052848	5.00E-15
CHMP4C	LINC01389	0.130434041	0.003447659
CHMP4C	AC138207.8	0.009055374	0.839772437
CHMP4C	AC107983.1	-0.117564408	0.008438189
CHMP4C	C11orf68	0.11430937	0.010449248
CHMP4C	NHSL2	-0.254954165	7.11E-09
CHMP4C	NAV3	0.030578184	0.494681114
CHMP4C	BTN2A1	0.036466094	0.415385061
CHMP4C	RPS12	0.188096875	2.26E-05
CHMP4C	AC068389.1	-0.378973477	1.48E-18
CHMP4C	CCDC184	-0.2120625	1.67E-06
CHMP4C	AC097468.1	0.246026223	2.42E-08
CHMP4C	QPCTL	0.189546264	1.95E-05
CHMP4C	OS9	0.16850446	0.000151043
CHMP4C	EXTL3	-0.007461547	0.867687029
CHMP4C	SYAP1	0.263373586	2.15E-09
CHMP4C	AL035071.1	-0.260120945	3.43E-09
CHMP4C	UBXN2B	0.468941133	9.32E-29
CHMP4C	RHBDL1	0.15075659	0.000710933
CHMP4C	AL590617.2	0.051867013	0.246529119
CHMP4C	MAPK8IP1	0.240857439	4.81E-08
CHMP4C	PDIA3P1	0.390073051	1.18E-19
CHMP4C	RBM15	0.315444817	4.89E-13
CHMP4C	ITGA8	-0.163132225	0.000245543
CHMP4C	KCNK6	-0.259934536	3.52E-09
CHMP4C	U2AF1L4	-0.115682099	0.00955436
CHMP4C	ARHGAP20	-0.203805523	4.25E-06
CHMP4C	EYA4	-0.332601593	2.09E-14
CHMP4C	TTLL5	0.161383808	0.000286691
CHMP4C	ARL8A	0.305715786	2.67E-12
CHMP4C	FAM86EP	0.212505824	1.59E-06
CHMP4C	BOD1	0.317849116	3.18E-13
CHMP4C	ZNF384	0.298909995	8.46E-12
CHMP4C	PCNX2	0.25949773	3.74E-09
CHMP4C	AL031289.1	0.162205487	0.000266611
CHMP4C	ECM1	-0.219590287	6.92E-07
CHMP4C	DHX32	0.391336222	8.79E-20
CHMP4C	AL031055.1	-0.029062428	0.516327136
CHMP4C	NFIA	-0.119140547	0.007594627
CHMP4C	VSIG10	0.359729607	9.44E-17
CHMP4C	ATOX1	-0.110320339	0.01348561
CHMP4C	APEX2	0.348447239	9.52E-16
CHMP4C	METTL23	0.299670143	7.45E-12
CHMP4C	TCHP	0.223107261	4.53E-07
CHMP4C	MAGOH	0.197863511	8.12E-06
CHMP4C	VGF	0.113658046	0.010899284
CHMP4C	PITPNB	0.16658024	0.000180065
CHMP4C	NFIB	0.013087417	0.770120843
CHMP4C	MAPK14	0.306447302	2.36E-12
CHMP4C	PLA2G12A	0.356595624	1.81E-16
CHMP4C	ADIPOR2	0.362753057	5.00E-17
CHMP4C	AL356488.3	0.110670695	0.01319081
CHMP4C	ANKRD39	-0.013250836	0.767332433
CHMP4C	IL10RB-DT	-0.090526133	0.042831659
CHMP4C	LINC00899	0.128015776	0.004104189
CHMP4C	RNPEPL1	0.044315887	0.322207117
CHMP4C	ODR4	0.318571678	2.79E-13
CHMP4C	CHST12	-0.088016683	0.048955198
CHMP4C	H4C2	-0.028975404	0.517584589
CHMP4C	LRRFIP1	0.164009936	0.000227034
CHMP4C	GLE1	0.44224768	2.09E-25
CHMP4C	ZSWIM5	0.251128963	1.21E-08
CHMP4C	ANKH	0.283726313	9.92E-11
CHMP4C	AMY2B	-0.056730076	0.204926469
CHMP4C	MTRF1L	0.132164622	0.003037997
CHMP4C	PIK3IP1	0.037878362	0.397542514
CHMP4C	LRP2BP	0.069049979	0.122702275
CHMP4C	UTP6	0.390731038	1.01E-19
CHMP4C	ZNF736	0.404940922	3.42E-21
CHMP4C	DHDH	-0.078791064	0.078083252
CHMP4C	ITGB8	-0.098259154	0.027865985
CHMP4C	NSDHL	0.080673455	0.071208206
CHMP4C	RAD51D	0.154275978	0.000529628
CHMP4C	NAMPT	0.265467102	1.58E-09
CHMP4C	TBC1D10B	0.251344667	1.17E-08
CHMP4C	ZSCAN32	0.392027686	7.48E-20
CHMP4C	SUCLG2-AS1	0.235895668	9.17E-08
CHMP4C	NOC3L	0.372656275	5.96E-18
CHMP4C	ZNF565	0.332254927	2.24E-14
CHMP4C	SLC19A2	0.517088016	1.33E-35
CHMP4C	ZNF844	0.332898657	1.98E-14
CHMP4C	CD37	-0.026119183	0.559714502
CHMP4C	ZNF335	0.223753346	4.19E-07
CHMP4C	AC106028.3	0.110515455	0.013320725
CHMP4C	ODF3L1	-0.283913343	9.63E-11
CHMP4C	AC004009.1	0.179407344	5.38E-05
CHMP4C	GPR4	-0.066077579	0.139692663
CHMP4C	KBTBD8	0.131061099	0.00329376
CHMP4C	BCL10	0.192512781	1.43E-05
CHMP4C	C20orf27	0.071616168	0.109368275
CHMP4C	RPS7P11	0.15330689	0.000574711
CHMP4C	AC108134.2	-0.03301326	0.460944807
CHMP4C	AC083843.3	0.153472656	0.000566755
CHMP4C	RB1	0.217563773	8.81E-07
CHMP4C	EPC2	0.211052651	1.88E-06
CHMP4C	IFI27	-0.108596718	0.015022021
CHMP4C	CCL22	-0.101700169	0.022811482
CHMP4C	CROCCP2	0.212328612	1.62E-06
CHMP4C	BPNT1	0.379058501	1.45E-18
CHMP4C	AP000255.1	-0.08344695	0.061987345
CHMP4C	HSD17B11	0.25385879	8.28E-09
CHMP4C	ASB16	0.055677531	0.213468625
CHMP4C	GSTP1	-0.425816821	1.74E-23
CHMP4C	GTPBP8	0.299893972	7.17E-12
CHMP4C	KLK2	0.127723335	0.004190813
CHMP4C	PLCB2	0.008314027	0.852733769
CHMP4C	AFAP1L1	-0.075713332	0.09047618
CHMP4C	PSMC5	-0.025466309	0.569572271
CHMP4C	TRAV21	0.048598781	0.277606254
CHMP4C	PRAG1	0.157238018	0.000411385
CHMP4C	AL162231.2	-0.103125748	0.020962503
CHMP4C	RPL39P38	0.082071577	0.066428769
CHMP4C	RPL7P6	0.118746141	0.007798326
CHMP4C	MLLT11	0.149957601	0.000759412
CHMP4C	MED8	0.404565456	3.75E-21
CHMP4C	DDX41	0.168745126	0.000147739
CHMP4C	AC005520.2	-0.047213362	0.291550374
CHMP4C	TRIM8	0.165186657	0.000204263
CHMP4C	THBS4	0.140569298	0.001609485
CHMP4C	MAP4K3-DT	0.035744241	0.424684204
CHMP4C	AP001189.3	0.070562661	0.114697153
CHMP4C	GPSM2	0.066928257	0.1346555
CHMP4C	AL023882.1	0.031138857	0.486798636
CHMP4C	CRCP	0.347847857	1.07E-15
CHMP4C	MYADM-AS1	-0.107423419	0.016153904
CHMP4C	ZNF624	0.346033607	1.54E-15
CHMP4C	PSME2P2	0.100705482	0.024183807
CHMP4C	AC022034.1	0.050388892	0.260269644
CHMP4C	SNX7	-0.164147405	0.000224256
CHMP4C	COX10	0.260118328	3.43E-09
CHMP4C	PDAP1	0.312646526	8.02E-13
CHMP4C	CARD11	-0.017329447	0.698796411
CHMP4C	KCTD18	0.278344033	2.29E-10
CHMP4C	GPR161	-0.298571988	8.95E-12
CHMP4C	UBXN11	-0.032704983	0.465143601
CHMP4C	AC010998.3	-0.151897499	0.000646663
CHMP4C	GATD1	0.246997664	2.12E-08
CHMP4C	ZSCAN9	0.284708526	8.50E-11
CHMP4C	PRRC2C	0.261704198	2.73E-09
CHMP4C	SERF2	-0.105376814	0.01830783
CHMP4C	AVEN	0.060699199	0.174943549
CHMP4C	TOR2A	0.386347261	2.78E-19
CHMP4C	CYS1	-0.28157403	1.39E-10
CHMP4C	ETV1	0.102209295	0.022135539
CHMP4C	TIMM8B	0.210053351	2.11E-06
CHMP4C	G6PC3	0.170759537	0.000122627
CHMP4C	SNRPF	0.250668855	1.29E-08
CHMP4C	LILRB4	0.178793757	5.71E-05
CHMP4C	ZNF385C	-0.013957594	0.755308008
CHMP4C	IL23A	0.043361417	0.332749226
CHMP4C	CCDC71L	-0.045055739	0.314186636
CHMP4C	MCOLN1	0.349763879	7.30E-16
CHMP4C	TBL2	0.432844376	2.71E-24
CHMP4C	AP000787.2	0.303955034	3.61E-12
CHMP4C	H2BC18	0.063804375	0.153862229
CHMP4C	ADAMTSL5	-0.187036576	2.52E-05
CHMP4C	NSUN3	0.339547778	5.52E-15
CHMP4C	SNHG30	0.079812981	0.074286927
CHMP4C	APOBEC3AP1	0.109870148	0.013872926
CHMP4C	ELF4	-0.07470787	0.094850854
CHMP4C	AC015987.1	0.149377523	0.000796506
CHMP4C	VPS13A	0.344761629	1.98E-15
CHMP4C	AL021707.6	-0.182935739	3.80E-05
CHMP4C	USP43	0.121941824	0.006279562
CHMP4C	PRPF38A	0.258351319	4.41E-09
CHMP4C	FSCN2	0.199491167	6.82E-06
CHMP4C	MXD3	0.17753386	6.45E-05
CHMP4C	RPL7	0.462421844	6.54E-28
CHMP4C	RPL23AP64	0.189415926	1.97E-05
CHMP4C	RPS15AP11	0.064727993	0.147978992
CHMP4C	RGS3	0.079456171	0.075594986
CHMP4C	AQP1	-0.196397218	9.50E-06
CHMP4C	DLX3	-0.169398005	0.000139115
CHMP4C	AP005131.2	-0.183050135	3.76E-05
CHMP4C	IQCD	0.129554574	0.003674507
CHMP4C	RNU6-1189P	-0.085601068	0.055525548
CHMP4C	SEC24C	0.312065868	8.88E-13
CHMP4C	ALG1L6P	0.15191366	0.000645793
CHMP4C	AC116533.1	0.071434383	0.110273589
CHMP4C	CYP51A1	0.29848108	9.08E-12
CHMP4C	TMEM37	-0.193695473	1.26E-05
CHMP4C	AP000438.1	0.127664084	0.004208563
CHMP4C	RAB43	0.2571876	5.20E-09
CHMP4C	SLC9A8	0.24423799	3.07E-08
CHMP4C	THAP3	0.042599385	0.341323452
CHMP4C	RPSAP54	0.190178328	1.82E-05
CHMP4C	CDC14A	0.24765718	1.94E-08
CHMP4C	HSPE1P3	0.112496707	0.011744473
CHMP4C	BAG1	-0.062999317	0.159133391
CHMP4C	ENTPD4	0.129593671	0.003664142
CHMP4C	AC093726.2	-0.115182222	0.009872021
CHMP4C	HLA-DPA1	-0.013047063	0.770809865
CHMP4C	NSG1	-0.168540607	0.000150542
CHMP4C	AC099336.2	0.12426476	0.005348199
CHMP4C	MPZL2	-0.087520938	0.050247769
CHMP4C	AC104530.1	-0.09214105	0.039242822
CHMP4C	C1orf194	0.091995409	0.03955568
CHMP4C	RPSAP15	0.050919201	0.255280386
CHMP4C	TDRP	0.159033323	0.000352209
CHMP4C	ANKRD26	0.148821304	0.000833642
CHMP4C	DDHD1	0.237358963	7.59E-08
CHMP4C	MICOS10P3	0.015713503	0.725694198
CHMP4C	AC126118.1	0.072269436	0.106163189
CHMP4C	PDZD4	-0.119622592	0.00735213
CHMP4C	AGFG2	0.02207259	0.622099216
CHMP4C	CYP2J2	0.207884443	2.69E-06
CHMP4C	AC118755.2	0.078913176	0.077621495
CHMP4C	C18orf25	0.254763861	7.30E-09
CHMP4C	SCP2	0.268386438	1.03E-09
CHMP4C	SULT1C4	-0.059537892	0.183356848
CHMP4C	MBLAC1	-0.139626471	0.001731378
CHMP4C	SMIM10L1	0.05850554	0.191083609
CHMP4C	TUBB	0.283143714	1.09E-10
CHMP4C	SFRP2	-0.082580965	0.064754282
CHMP4C	LRP12	0.383198217	5.71E-19
CHMP4C	SMOC1	-0.401395889	8.09E-21
CHMP4C	RNU7-49P	0.161052152	0.00029519
CHMP4C	AIMP2	0.493680267	3.87E-32
CHMP4C	GFER	0.079572037	0.075168182
CHMP4C	SNTB2	0.127897195	0.004139117
CHMP4C	AC138932.4	0.008836012	0.843603305
CHMP4C	SYT6	-0.039796425	0.374061288
CHMP4C	CAPS2	0.038803715	0.386105513
CHMP4C	RANBP3	0.045937402	0.304801259
CHMP4C	VSIG4	0.107133734	0.016444612
CHMP4C	ERBB2	0.139947644	0.001688936
CHMP4C	LINC00992	0.06823691	0.127181318
CHMP4C	ZBTB22	0.327743593	5.21E-14
CHMP4C	STEAP3	-0.231024552	1.70E-07
CHMP4C	AC244197.2	-0.005232613	0.906994797
CHMP4C	TPM3P9	-0.077368135	0.083630023
CHMP4C	JAM3	-0.146253442	0.001026766
CHMP4C	SPCS2	0.440633253	3.27E-25
CHMP4C	SLC6A19	0.003397142	0.939539541
CHMP4C	FANCD2	0.449906536	2.45E-26
CHMP4C	MED10	0.227925752	2.51E-07
CHMP4C	CAPNS2	-0.287095412	5.82E-11
CHMP4C	ZP3	0.235431202	9.73E-08
CHMP4C	AC026367.3	-0.097719433	0.028740337
CHMP4C	TP53RK	0.268134615	1.07E-09
CHMP4C	KDM2A	0.32801315	4.96E-14
CHMP4C	U73166.1	0.291154139	3.03E-11
CHMP4C	TNPO3	0.316093444	4.36E-13
CHMP4C	AC018690.1	0.056374802	0.207781615
CHMP4C	ERCC2	0.171221103	0.000117468
CHMP4C	NEDD9	-0.050201255	0.262050981
CHMP4C	CHERP	0.352275589	4.39E-16
CHMP4C	HEATR5A	0.371711105	7.33E-18
CHMP4C	GNAI1	0.12472483	0.005179221
CHMP4C	GBP4	0.04906919	0.272976341
CHMP4C	KIF20B	0.376304758	2.67E-18
CHMP4C	CLUL1	0.234303032	1.12E-07
CHMP4C	PHKG2	-0.039098245	0.382507692
CHMP4C	PRDX6-AS1	0.090403206	0.043115821
CHMP4C	PTPRM	0.117771157	0.008322972
CHMP4C	TP73-AS1	0.286956141	5.95E-11
CHMP4C	GFM2	0.342730503	2.96E-15
CHMP4C	RPS4Y1	0.083338835	0.062327364
CHMP4C	CEACAM19	-0.045575499	0.308631061
CHMP4C	TAF1C	-0.06309418	0.158505277
CHMP4C	PEBP4	-0.288404982	4.72E-11
CHMP4C	SEC22B	0.354653944	2.70E-16
CHMP4C	AC087783.1	0.170475314	0.000125909
CHMP4C	ZMIZ2	0.303970883	3.60E-12
CHMP4C	DNTTIP2	0.270665978	7.34E-10
CHMP4C	RFC4	0.472359448	3.30E-29
CHMP4C	RCAN1	-0.104015759	0.019875389
CHMP4C	ATAD5	0.308576696	1.63E-12
CHMP4C	CERNA2	-0.353291799	3.57E-16
CHMP4C	EXOC2	0.288976572	4.30E-11
CHMP4C	RAP2C	0.261557517	2.79E-09
CHMP4C	MIR222HG	-0.333437689	1.79E-14
CHMP4C	AP003419.2	-0.002531919	0.954919154
CHMP4C	ST3GAL2	-0.085083298	0.057025273
CHMP4C	ATG4C	0.38821881	1.81E-19
CHMP4C	PAFAH1B2	0.218557698	7.83E-07
CHMP4C	COPB1	0.423491375	3.20E-23
CHMP4C	AC012291.1	-0.033130398	0.459354919
CHMP4C	AC009533.1	0.058731562	0.189371821
CHMP4C	MSRB3	-0.295177542	1.57E-11
CHMP4C	PRKCI	0.364514522	3.45E-17
CHMP4C	BCCIP	0.448348441	3.81E-26
CHMP4C	LINC01146	-0.148783275	0.000836239
CHMP4C	CRABP1	-0.201150252	5.69E-06
CHMP4C	MKX	-0.174873179	8.33E-05
CHMP4C	STIM2	0.222633712	4.80E-07
CHMP4C	ATP5PF	0.117387099	0.008538131
CHMP4C	AL731571.1	0.064766867	0.147735185
CHMP4C	COMMD6	-0.133126835	0.002829871
CHMP4C	GADD45B	-0.223155488	4.51E-07
CHMP4C	AP001922.5	-0.116586065	0.009002913
CHMP4C	TCF20	0.292153044	2.58E-11
CHMP4C	CRACR2B	-0.116475505	0.009068802
CHMP4C	ABCA5	0.151144737	0.000688432
CHMP4C	AP000529.1	0.063644999	0.154895105
CHMP4C	TUBA1A	-0.337972303	7.49E-15
CHMP4C	JMY	0.231671072	1.57E-07
CHMP4C	AP001330.4	-0.058092256	0.194242948
CHMP4C	SERPINA11	-0.133997723	0.002652778
CHMP4C	C4orf3	0.133676338	0.00271692
CHMP4C	PPM1G	0.314428735	5.86E-13
CHMP4C	BCAS2	0.383290366	5.59E-19
CHMP4C	TMEM9B	0.324124854	1.02E-13
CHMP4C	ACSL3-AS1	-0.030814154	0.491355358
CHMP4C	AC009005.1	0.231064831	1.70E-07
CHMP4C	NKX6-1	0.248536378	1.72E-08
CHMP4C	MKRN1	0.506802107	4.78E-34
CHMP4C	PHF6	0.477645517	6.47E-30
CHMP4C	API5	0.259857658	3.56E-09
CHMP4C	AL358852.1	0.017873124	0.689828913
CHMP4C	Z99129.4	-0.153243515	0.000577779
CHMP4C	EMC6	0.106288315	0.017319371
CHMP4C	MKI67	0.435253384	1.42E-24
CHMP4C	GLO1	0.365891815	2.57E-17
CHMP4C	LAMTOR4	-0.019383611	0.665144925
CHMP4C	LRCH4	0.243876623	3.23E-08
CHMP4C	PRKACB	0.135076309	0.00244747
CHMP4C	C17orf113	0.067349451	0.132213842
CHMP4C	ZNF547	0.18336941	3.64E-05
CHMP4C	AL162377.1	-0.218320029	8.05E-07
CHMP4C	C21orf91	0.193637385	1.27E-05
CHMP4C	NCDN	0.362587838	5.18E-17
CHMP4C	FNBP1L	0.435574759	1.30E-24
CHMP4C	SLC9A6	0.095748837	0.032135529
CHMP4C	AC026356.1	0.291225375	2.99E-11
CHMP4C	CDK18	0.020965408	0.639678312
CHMP4C	CILP	-0.001742358	0.968968623
CHMP4C	CLIC1	0.120146425	0.007096485
CHMP4C	GZMA	-0.039860656	0.373290061
CHMP4C	RPS6KA5	0.292249141	2.54E-11
CHMP4C	RIDA	0.34371496	2.44E-15
CHMP4C	RPL12P8	0.083620486	0.061444776
CHMP4C	AC098869.2	0.126628797	0.004529895
CHMP4C	ZNF587B	0.274628703	4.05E-10
CHMP4C	HGD	0.023378134	0.601644055
CHMP4C	PSMD8	0.22243975	4.92E-07
CHMP4C	DCST1-AS1	0.237687954	7.28E-08
CHMP4C	PLA2G4C	-0.128420258	0.003987047
CHMP4C	SLC16A8	0.108148998	0.015445445
CHMP4C	COLCA2	-0.22379183	4.17E-07
CHMP4C	MTHFD1L	0.357707917	1.44E-16
CHMP4C	AL596442.3	0.085885932	0.054714509
CHMP4C	PPP1R14C	-0.133829723	0.002686133
CHMP4C	LY6G6C	-0.053857535	0.228838154
CHMP4C	PLA2G4F	-0.044754524	0.317436065
CHMP4C	PARP16	0.225555995	3.36E-07
CHMP4C	ZNF350-AS1	0.056739769	0.204848966
CHMP4C	AL096828.3	0.144594598	0.001172644
CHMP4C	CYBC1	0.098512134	0.027464088
CHMP4C	MPP6	0.455756334	4.59E-27
CHMP4C	MAP3K2-DT	0.183326125	3.66E-05
CHMP4C	CCDC169	-0.09584022	0.031970823
CHMP4C	ZSCAN21	0.313429083	6.99E-13
CHMP4C	SCNN1B	-0.08914865	0.046107808
CHMP4C	PSMG2	0.193313347	1.32E-05
CHMP4C	TSPAN17	0.326315117	6.80E-14
CHMP4C	GNG7	-0.093073724	0.037288561
CHMP4C	DTWD2	0.392757765	6.31E-20
CHMP4C	FAM149B1	0.37021406	1.01E-17
CHMP4C	CHD1	0.137092419	0.002102124
CHMP4C	LINC01089	0.036530483	0.414561454
CHMP4C	CCT5	0.442477642	1.97E-25
CHMP4C	TGS1	0.426777386	1.36E-23
CHMP4C	AURKB	0.385060536	3.74E-19
CHMP4C	SRARP	-0.100445246	0.024554409
CHMP4C	PBX3	0.31346047	6.95E-13
CHMP4C	NCOR2	0.153789441	0.000551835
CHMP4C	ZBTB1	0.376977116	2.30E-18
CHMP4C	RAB22A	0.372552785	6.10E-18
CHMP4C	VPS16	0.166237687	0.000185751
CHMP4C	DOK1	-0.017232469	0.70040045
CHMP4C	LACTB	0.370144878	1.03E-17
CHMP4C	WNT5A	0.306989893	2.15E-12
CHMP4C	MST1R	-0.087989408	0.049025581
CHMP4C	DHRS9	0.035829522	0.423579311
CHMP4C	HECA	0.29757824	1.06E-11
CHMP4C	MAP3K7CL	-0.063771256	0.154076429
CHMP4C	PRKCZ	0.274484148	4.13E-10
CHMP4C	AL034379.1	0.042030459	0.347815989
CHMP4C	PPIEL	-0.011543821	0.796600736
CHMP4C	SSR2	0.168587433	0.000149896
CHMP4C	DNAJC4	0.086471278	0.053078855
CHMP4C	SDHAF3	0.361378682	6.68E-17
CHMP4C	ZNF232-AS1	0.071019856	0.112360063
CHMP4C	ZNF750	-0.153828705	0.000550011
CHMP4C	MARCHF7	0.337649561	7.97E-15
CHMP4C	PHYHIP	-0.413731565	3.88E-22
CHMP4C	RASSF4	-0.125045175	0.005064419
CHMP4C	ACTN4	0.133951929	0.002661832
CHMP4C	PHETA2	0.093212031	0.037005915
CHMP4C	NOS3	0.050249448	0.261592664
CHMP4C	AC006130.3	0.110661203	0.013198721
CHMP4C	SRBD1	0.26166535	2.75E-09
CHMP4C	SPEF1	0.151299169	0.000679664
CHMP4C	NDUFB11	0.163795922	0.000231423
CHMP4C	ATP7A	0.378729715	1.56E-18
CHMP4C	GZMB	-0.09960529	0.025784251
CHMP4C	MTHFSD	-0.078973239	0.077395188
CHMP4C	TAMALIN	-0.35691735	1.69E-16
CHMP4C	TRMT44	0.209777616	2.17E-06
CHMP4C	TRGV2	-0.11659949	0.008994942
CHMP4C	RPA1	0.267095894	1.25E-09
CHMP4C	ANKRD24	-0.018995727	0.671450492
CHMP4C	ATP6V1C2	0.157980541	0.000385868
CHMP4C	AL021807.1	0.067206151	0.133040682
CHMP4C	AC012442.2	0.077985104	0.081187128
CHMP4C	EXOSC5	0.2894226	4.01E-11
CHMP4C	GLYATL1B	0.190544377	1.76E-05
CHMP4C	FAM117A	0.189169214	2.02E-05
CHMP4C	ZNF609	0.238511934	6.54E-08
CHMP4C	CYP4F11	0.011958576	0.789461379
CHMP4C	DMD	-0.113378356	0.011097751
CHMP4C	HEYL	-0.018134289	0.685536519
CHMP4C	MSANTD4	-0.093856739	0.035712263
CHMP4C	BATF	-0.109005674	0.014644201
CHMP4C	CAVIN4	-0.092165184	0.03919118
CHMP4C	RPS17	0.198533331	7.56E-06
CHMP4C	HAUS5	0.247798366	1.90E-08
CHMP4C	AL391244.1	-0.050143374	0.262602167
CHMP4C	C3orf52	0.131784098	0.003124076
CHMP4C	ALG1L	0.047070789	0.293011537
CHMP4C	TCEANC	0.368881807	1.35E-17
CHMP4C	TOB1-AS1	0.08365238	0.061345486
CHMP4C	NOB1	0.155550205	0.000475343
CHMP4C	MREG	-0.023935096	0.593010654
CHMP4C	YBX1P2	0.243699903	3.30E-08
CHMP4C	UNC93B1	0.235873283	9.20E-08
CHMP4C	NAGPA	-0.040902174	0.360921774
CHMP4C	UBR5-AS1	0.606811155	1.02E-51
CHMP4C	TXNDC16	0.33812354	7.27E-15
CHMP4C	PSPHP1	-0.022111092	0.621491675
CHMP4C	AC012360.3	0.204594062	3.89E-06
CHMP4C	ANXA5	0.226249893	3.09E-07
CHMP4C	TOR1B	0.47694798	8.03E-30
CHMP4C	ACSL4	-0.095184228	0.033169322
CHMP4C	AL354836.1	-0.209855061	2.15E-06
CHMP4C	BAIAP3	0.205745613	3.43E-06
CHMP4C	SOX18	-0.142841531	0.001347376
CHMP4C	KDM5D	0.089906488	0.044280283
CHMP4C	SLC2A13	0.265699407	1.53E-09
CHMP4C	TACR2	-0.309266433	1.45E-12
CHMP4C	RPAP1	0.270338069	7.71E-10
CHMP4C	ADAMTS13	0.253869927	8.27E-09
CHMP4C	MNAT1	0.39743894	2.09E-20
CHMP4C	CPNE2	-0.185540053	2.93E-05
CHMP4C	LAPTM4B	-0.012163226	0.785945106
CHMP4C	TMEM141	-0.027467076	0.539627482
CHMP4C	LONRF2	0.305614664	2.72E-12
CHMP4C	AC016885.3	0.121449294	0.00649482
CHMP4C	RNF146	0.35145855	5.18E-16
CHMP4C	EEF1A1P10	0.179533119	5.31E-05
CHMP4C	PMS2P5	0.188517995	2.16E-05
CHMP4C	PLA2G5	-0.26787698	1.11E-09
CHMP4C	FUT11	0.144822511	0.001151528
CHMP4C	MYL12B	0.139900019	0.001695169
CHMP4C	MLST8	0.349293947	8.03E-16
CHMP4C	AC011416.2	0.059403295	0.184350967
CHMP4C	RPS5	0.203677495	4.31E-06
CHMP4C	MRPS25	0.236054772	8.98E-08
CHMP4C	TRBJ2-1	-0.054960579	0.21943205
CHMP4C	EPHA7	-0.06108045	0.172245112
CHMP4C	UFL1	0.245190782	2.71E-08
CHMP4C	MSL2	0.329252188	3.93E-14
CHMP4C	GCNT2	-0.108497148	0.015115296
CHMP4C	AL139011.1	0.219780722	6.77E-07
CHMP4C	AC072022.2	-0.134112221	0.002630262
CHMP4C	AC006033.1	0.062560985	0.162060091
CHMP4C	TBKBP1	0.182948816	3.80E-05
CHMP4C	RPS6KC1	0.077800399	0.081912337
CHMP4C	FAM149A	-0.071049884	0.112207884
CHMP4C	AL683813.1	0.017378402	0.697987205
CHMP4C	CRYBA4	-0.012916289	0.773043979
CHMP4C	AP002840.2	-0.065563765	0.14280444
CHMP4C	CORO1B	0.246540538	2.26E-08
CHMP4C	SMARCD2	0.265817407	1.50E-09
CHMP4C	ADRB1	0.258211293	4.50E-09
CHMP4C	KIAA1217	0.082847935	0.063890645
CHMP4C	KLRG2	0.071987026	0.107539528
CHMP4C	LRIG3	0.238885672	6.23E-08
CHMP4C	DTX2	-0.167276006	0.000169015
CHMP4C	AC004803.1	0.02895053	0.517944302
CHMP4C	UBE2G1	0.401077682	8.74E-21
CHMP4C	ZNF658	0.194020557	1.22E-05
CHMP4C	IER2	-0.122984348	0.005844919
CHMP4C	COMMD8	0.215554041	1.12E-06
CHMP4C	AC009404.1	-0.041473031	0.354252734
CHMP4C	KRTAP13-2	0.032319848	0.470418883
CHMP4C	BAD	0.100135431	0.025002003
CHMP4C	KIAA1191	0.329264399	3.93E-14
CHMP4C	AC010896.1	-0.243506535	3.39E-08
CHMP4C	DNAJA3	0.536690606	1.02E-38
CHMP4C	STYXL2	-0.085961989	0.054499637
CHMP4C	CDT1	0.282727031	1.16E-10
CHMP4C	ACP3	-0.104841783	0.018910677
CHMP4C	PURB	0.316508508	4.05E-13
CHMP4C	MYL6B	-0.119887036	0.007222062
CHMP4C	NEDD4L	0.201258799	5.62E-06
CHMP4C	ANKRA2	0.186059281	2.78E-05
CHMP4C	FRMD4B	0.224864556	3.66E-07
CHMP4C	AL133371.2	-0.068898677	0.12352633
CHMP4C	ZBTB40	0.107906587	0.015679043
CHMP4C	KIAA1522	0.360057117	8.82E-17
CHMP4C	MOCOS	0.096179181	0.031366177
CHMP4C	KLK13	0.13634299	0.002224926
CHMP4C	MDH2	0.39544316	3.35E-20
CHMP4C	MEX3C	0.281176316	1.48E-10
CHMP4C	GTF2A2	0.2724968	5.58E-10
CHMP4C	VBP1	0.438503568	5.86E-25
CHMP4C	TBC1D15	0.380794826	9.82E-19
CHMP4C	CIRBP-AS1	0.087053883	0.051491509
CHMP4C	EBLN3P	0.434081468	1.94E-24
CHMP4C	POLR2J	0.051067553	0.253896599
CHMP4C	GAB3	-0.087307728	0.050812386
CHMP4C	OSTM1	0.136003273	0.002282722
CHMP4C	C8orf37	0.472169813	3.49E-29
CHMP4C	PGAM5	0.436503	1.01E-24
CHMP4C	EDN3	-0.413949337	3.67E-22
CHMP4C	FAM222B	0.135550135	0.002361948
CHMP4C	UBE3B	0.237025763	7.93E-08
CHMP4C	CEP89	0.151810994	0.000651341
CHMP4C	RPS15P5	-0.003747268	0.933322001
CHMP4C	HAS3	-0.154579593	0.000516194
CHMP4C	INPP4B	0.230775047	1.76E-07
CHMP4C	FBXW11	0.343582449	2.50E-15
CHMP4C	EIF4HP1	0.227850975	2.53E-07
CHMP4C	N4BP2L1	-0.069265804	0.121534216
CHMP4C	BCDIN3D	0.255795015	6.32E-09
CHMP4C	ARPC2	0.129515968	0.003684768
CHMP4C	TRMT2B	0.237929737	7.05E-08
CHMP4C	SMIM29	0.166850914	0.000175688
CHMP4C	ZNF738	0.239672443	5.62E-08
CHMP4C	TMEM220	0.003801338	0.932362163
CHMP4C	DNMBP	0.234234734	1.13E-07
CHMP4C	BEND6	-0.139748599	0.001715126
CHMP4C	MMP2	-0.22711867	2.77E-07
CHMP4C	FUNDC1	0.312842532	7.75E-13
CHMP4C	AC011472.1	-0.308321702	1.71E-12
CHMP4C	PGAP6	0.240515041	5.03E-08
CHMP4C	DAPP1	-0.113964776	0.010685251
CHMP4C	OGFOD3	0.113491761	0.011016897
CHMP4C	TRIQK	0.703837354	3.91E-76
CHMP4C	AC005387.2	-0.008888145	0.842692543
CHMP4C	TNFSF8	0.035221094	0.431498703
CHMP4C	AP000692.1	0.053525572	0.23172416
CHMP4C	AC060780.1	0.150411504	0.000731508
CHMP4C	RABGGTB	0.415355759	2.57E-22
CHMP4C	KAT2A	0.266190792	1.42E-09
CHMP4C	WNK1	0.28085701	1.55E-10
CHMP4C	AC016586.1	0.18543394	2.96E-05
CHMP4C	RAB7A	0.330400531	3.17E-14
CHMP4C	ST20-AS1	0.127076755	0.004388233
CHMP4C	RBM23	0.239837297	5.50E-08
CHMP4C	AL136162.1	0.267868059	1.11E-09
CHMP4C	CHST2	-0.210573157	1.99E-06
CHMP4C	AC068205.2	0.220876044	5.93E-07
CHMP4C	PURA	0.187822689	2.32E-05
CHMP4C	HCG27	0.080452423	0.071988916
CHMP4C	AC012615.1	0.239820815	5.51E-08
CHMP4C	AC090948.1	-0.224491101	3.83E-07
CHMP4C	ITPRIPL1	-0.299500436	7.66E-12
CHMP4C	EVI5L	0.104168017	0.019694413
CHMP4C	MMP25	-0.119291322	0.00751802
CHMP4C	CPSF4	0.244422983	3.00E-08
CHMP4C	HACD2	0.444276602	1.19E-25
CHMP4C	COL5A2	0.147601202	0.000920779
CHMP4C	LINC00857	-0.345104252	1.85E-15
CHMP4C	BANF1P3	0.066394248	0.137800923
CHMP4C	RNU6-37P	-0.126449336	0.004587797
CHMP4C	PKIB	0.281871673	1.33E-10
CHMP4C	TSPAN18	-0.283755722	9.87E-11
CHMP4C	LIN52	0.281402949	1.43E-10
CHMP4C	PYROXD2	0.017268959	0.699796734
CHMP4C	PRR22	0.05621322	0.209089644
CHMP4C	EIF3FP3	0.121554144	0.006448449
CHMP4C	BBC3	0.226167006	3.12E-07
CHMP4C	TRMT11	0.263369293	2.15E-09
CHMP4C	AP001094.2	-0.052588844	0.240006502
CHMP4C	FIBP	0.273167479	5.05E-10
CHMP4C	ACKR1	-0.251866048	1.09E-08
CHMP4C	ADA	-0.117148887	0.008674062
CHMP4C	LAT2	-0.002978715	0.946974769
CHMP4C	KBTBD6	0.182089711	4.13E-05
CHMP4C	LPAR6	-0.156430869	0.000440899
CHMP4C	BDH1	0.305506051	2.77E-12
CHMP4C	GSTM3	-0.301880163	5.14E-12
CHMP4C	CATSPERG	0.103517303	0.020478027
CHMP4C	TVP23A	-0.352296174	4.37E-16
CHMP4C	TXLNGY	0.131891224	0.003099622
CHMP4C	ARHGEF5	0.178881039	5.66E-05
CHMP4C	AC005999.2	0.196877546	9.03E-06
CHMP4C	GOLPH3	0.438174712	6.41E-25
CHMP4C	AL358075.2	0.163417341	0.000239381
CHMP4C	GATD3B	0.067841362	0.12940569
CHMP4C	SRSF11	0.336540308	9.87E-15
CHMP4C	PQBP1	0.113028698	0.011350365
CHMP4C	KDM1B	0.394910793	3.80E-20
CHMP4C	AC103810.3	-0.077947142	0.081335749
CHMP4C	GAS1	-0.322482042	1.38E-13
CHMP4C	MAFK	0.171260949	0.000117032
CHMP4C	CD302	0.154515239	0.000519015
CHMP4C	ZCCHC7	0.374244399	4.21E-18
CHMP4C	MARCHF8	0.203038171	4.63E-06
CHMP4C	NFRKB	0.331224877	2.72E-14
CHMP4C	HMOX1	0.175936802	7.52E-05
CHMP4C	ADO	0.394879188	3.83E-20
CHMP4C	NAT8B	-0.036537983	0.414465583
CHMP4C	VHL	0.475527523	1.25E-29
CHMP4C	ZNF671	-0.150521013	0.00072492
CHMP4C	SEZ6L2	0.038883019	0.385134757
CHMP4C	N4BP1	0.123460143	0.005655694
CHMP4C	TOP1MT	0.264327474	1.87E-09
CHMP4C	ATP6V0E2-AS1	0.180643372	4.77E-05
CHMP4C	ZNF630	0.225225412	3.50E-07
CHMP4C	LRRC39	0.021884762	0.625066693
CHMP4C	PLEKHM2	0.24202282	4.12E-08
CHMP4C	CAPN1	0.153683722	0.000556773
CHMP4C	AL132657.1	0.216098628	1.05E-06
CHMP4C	PKIA	0.417788056	1.39E-22
CHMP4C	GNPDA1	0.269782856	8.38E-10
CHMP4C	RAB6B	0.280423372	1.66E-10
CHMP4C	IRF6	0.153791711	0.000551729
CHMP4C	AMFR	0.084245101	0.059524239
CHMP4C	EXOG	-0.002423243	0.956852207
CHMP4C	HIPK2	0.280289036	1.70E-10
CHMP4C	C9orf147	0.138082563	0.001949381
CHMP4C	IFIH1	0.307394975	2.00E-12
CHMP4C	KCNQ1	-0.028460376	0.525058707
CHMP4C	BMP1	-0.268806727	9.68E-10
CHMP4C	CXCL16	0.114588527	0.010261463
CHMP4C	PLEKHB1	0.205832763	3.39E-06
CHMP4C	MCM6	0.211468462	1.79E-06
CHMP4C	ZNF202	0.202667433	4.82E-06
CHMP4C	UPF3B	0.279561866	1.90E-10
CHMP4C	SNORD72	0.08700018	0.051636149
CHMP4C	DVL3	0.325939252	7.29E-14
CHMP4C	CAND1	0.414524535	3.18E-22
CHMP4C	AP001324.1	0.152600665	0.000609781
CHMP4C	RIOK2	0.296032742	1.36E-11
CHMP4C	RNU6-473P	0.009457993	0.83275114
CHMP4C	ZKSCAN4	0.327622721	5.33E-14
CHMP4C	AL136524.1	0.175680227	7.71E-05
CHMP4C	RELCH	0.238739693	6.35E-08
CHMP4C	AL158835.2	0.180217334	4.97E-05
CHMP4C	CD8B	-0.107448838	0.016128611
CHMP4C	ACVR1B	0.242805928	3.72E-08
CHMP4C	CEP72	0.421504166	5.35E-23
CHMP4C	AC026412.1	0.256406679	5.80E-09
CHMP4C	USO1	0.401414198	8.05E-21
CHMP4C	ALS2CL	-0.189008642	2.06E-05
CHMP4C	ZNF548	0.303658318	3.80E-12
CHMP4C	OLFML2B	0.082570625	0.064787922
CHMP4C	SIGLEC10	-0.040419407	0.366622552
CHMP4C	CDKN1B	0.282110258	1.28E-10
CHMP4C	TACC3	0.355402598	2.32E-16
CHMP4C	LARP1	0.481704879	1.82E-30
CHMP4C	SPON2	0.293752791	1.98E-11
CHMP4C	USP8P2	0.169892591	0.000132898
CHMP4C	PRSS27	0.203790686	4.26E-06
CHMP4C	NPNT	0.253255395	9.01E-09
CHMP4C	RBCK1	0.202815407	4.74E-06
CHMP4C	CXorf21	0.027669867	0.536636824
CHMP4C	SOCS2	0.064988227	0.146352706
CHMP4C	LRIF1	0.434472488	1.75E-24
CHMP4C	SLC16A14	0.268108	1.07E-09
CHMP4C	AC110792.3	-0.195640506	1.03E-05
CHMP4C	MMRN2	-0.023035171	0.606988251
CHMP4C	LINC00894	0.047599732	0.287615225
CHMP4C	MLPH	0.07834372	0.07979393
CHMP4C	CSE1L	0.506989963	4.48E-34
CHMP4C	LRATD2	0.678419397	7.97E-69
CHMP4C	NUP107	0.41169741	6.45E-22
CHMP4C	UBR1	0.216831349	9.60E-07
CHMP4C	TCEA1P2	0.40387489	4.44E-21
CHMP4C	SHMT2	0.44734962	5.05E-26
CHMP4C	Z82243.1	0.020425399	0.648326767
CHMP4C	F2R	0.17379644	9.22E-05
CHMP4C	ZNF503-AS2	-0.143125565	0.00131753
CHMP4C	NCEH1	0.200316129	6.23E-06
CHMP4C	EIF4B	0.398113047	1.78E-20
CHMP4C	CDR2	0.189571608	1.94E-05
CHMP4C	DHX29	0.232795302	1.36E-07
CHMP4C	ADSS1	0.052851586	0.237662683
CHMP4C	FASTKD3	0.432665525	2.84E-24
CHMP4C	MAP3K4	0.177376159	6.55E-05
CHMP4C	AC025265.1	0.067724789	0.130066954
CHMP4C	PRECSIT	-0.223839967	4.15E-07
CHMP4C	VPS72	0.367763752	1.72E-17
CHMP4C	HMGN2P5	0.201509612	5.47E-06
CHMP4C	UBE2R2	0.410221606	9.32E-22
CHMP4C	VAMP5	-0.370329637	9.89E-18
CHMP4C	CCDC120	0.363618622	4.17E-17
CHMP4C	LARGE2	0.282312023	1.24E-10
CHMP4C	AL360181.4	-0.041281268	0.356484301
CHMP4C	AC092691.1	0.18126327	4.49E-05
CHMP4C	HSPA14	0.438205637	6.36E-25
CHMP4C	AC078864.1	0.03877646	0.386439492
CHMP4C	CD8A	-0.062269911	0.164025827
CHMP4C	ABT1	0.319620829	2.31E-13
CHMP4C	HLA-F	-0.191670942	1.56E-05
CHMP4C	ZNF264	0.242351818	3.95E-08
CHMP4C	ZNF681	0.411501906	6.78E-22
CHMP4C	RNU6-1157P	0.140317442	0.001641251
CHMP4C	SUZ12P1	0.062073497	0.165362371
CHMP4C	FGR	-0.147860983	0.00090155
CHMP4C	AP000553.7	0.140468754	0.001622098
CHMP4C	S100A11	0.043298083	0.33345652
CHMP4C	NTAN1P2	0.326379269	6.72E-14
CHMP4C	CD1E	-0.081505894	0.068329816
CHMP4C	HEATR3	0.363297043	4.46E-17
CHMP4C	USP7	0.416361177	2.00E-22
CHMP4C	CNDP2	0.217931715	8.43E-07
CHMP4C	PAH	-0.153279138	0.000576053
CHMP4C	RIF1	0.242817302	3.71E-08
CHMP4C	DDTL	0.067304727	0.13247147
CHMP4C	ADAMTSL3	-0.048177577	0.281796876
CHMP4C	ATE1	0.232409479	1.43E-07
CHMP4C	ACTBP2	-0.03010839	0.501337957
CHMP4C	TALDO1	0.282933594	1.12E-10
CHMP4C	DROSHA	0.387894734	1.95E-19
CHMP4C	COLEC12	0.247908919	1.88E-08
CHMP4C	TPT1P6	-0.023983801	0.592258381
CHMP4C	PHYH	0.26506014	1.68E-09
CHMP4C	AC018755.3	0.056262167	0.208692782
CHMP4C	DSE	-0.081710558	0.067636934
CHMP4C	RSRC2	0.38135662	8.65E-19
CHMP4C	UTP4	0.133037687	0.002848593
CHMP4C	BTF3	0.210009994	2.12E-06
CHMP4C	JPH1	0.381279936	8.80E-19
CHMP4C	AL391834.1	0.030117427	0.501209463
CHMP4C	TFE3	0.14159145	0.001486271
CHMP4C	SAMD12	-0.081532151	0.068240599
CHMP4C	TRMT10C	0.4798366	3.27E-30
CHMP4C	MCCC2	0.288284046	4.81E-11
CHMP4C	AC073548.1	0.126619936	0.004532739
CHMP4C	COL9A1	-0.212179291	1.65E-06
CHMP4C	RRAGB	0.16261899	0.00025701
CHMP4C	MYOM3	-0.16751876	0.000165312
CHMP4C	COPS3	0.362684738	5.08E-17
CHMP4C	Z83843.1	0.044717589	0.317836025
CHMP4C	SECTM1	-0.175590223	7.78E-05
CHMP4C	CAPN15	0.276893488	2.86E-10
CHMP4C	SLCO5A1	0.347158199	1.23E-15
CHMP4C	HOXB4	0.002381674	0.957591683
CHMP4C	GPR65	0.027090479	0.545203319
CHMP4C	CENPJ	0.230769837	1.76E-07
CHMP4C	MZF1	0.081217492	0.069316055
CHMP4C	CUL3	0.35839539	1.25E-16
CHMP4C	GLUD1P2	0.058434669	0.191622682
CHMP4C	AC132872.3	0.031989453	0.474970489
CHMP4C	TRIM16L	0.353225835	3.62E-16
CHMP4C	TUNAR	0.112035741	0.0120957
CHMP4C	CDPF1	0.017954535	0.688489795
CHMP4C	RPL41P1	0.233175493	1.30E-07
CHMP4C	SLC9A7	0.441408382	2.64E-25
CHMP4C	GLIS3	0.005872466	0.89568324
CHMP4C	ADAMTS3	0.228887795	2.23E-07
CHMP4C	DNAJC15	-0.28450693	8.77E-11
CHMP4C	ADPRM	0.155263062	0.000487104
CHMP4C	SLC44A5	0.103784518	0.020153015
CHMP4C	TRAF7	0.455210874	5.37E-27
CHMP4C	CHASERR	0.077485363	0.083161344
CHMP4C	KDELR3	0.065460593	0.14343562
CHMP4C	AL355474.1	0.113980169	0.010674609
CHMP4C	AC018638.2	0.105518841	0.018150645
CHMP4C	SESN3	0.335051914	1.31E-14
CHMP4C	AC141930.2	0.002107638	0.962467375
CHMP4C	C2orf69	0.382394879	6.84E-19
CHMP4C	TIGD6	0.223957718	4.09E-07
CHMP4C	TEK	0.022862688	0.609683917
CHMP4C	SNAI1	-0.07768375	0.082373028
CHMP4C	SLC16A1	0.395486204	3.32E-20
CHMP4C	SPATA2L	-0.032650791	0.465883893
CHMP4C	PSMB2	0.251067538	1.22E-08
CHMP4C	KLHL14	-0.181440962	4.41E-05
CHMP4C	AC011495.1	0.032400721	0.469308412
CHMP4C	SDCCAG8	0.27747297	2.62E-10
CHMP4C	HECTD4	0.351466565	5.17E-16
CHMP4C	AC010255.2	-0.04384624	0.327366911
CHMP4C	FLJ20021	0.029335358	0.512393692
CHMP4C	DDX3X	0.243244896	3.51E-08
CHMP4C	EDIL3	-0.124162111	0.005386572
CHMP4C	FGGY	0.020176618	0.652327159
CHMP4C	PPP2R5C	0.3131858	7.29E-13
CHMP4C	MAP4K1	-0.043950785	0.326213729
CHMP4C	RPL15P18	0.074771884	0.094567387
CHMP4C	MARCHF1	0.132920258	0.002873426
CHMP4C	KIAA0513	-0.101211855	0.02347652
CHMP4C	PACSIN2	0.059986272	0.180073735
CHMP4C	SEC14L6	-0.263352023	2.15E-09
CHMP4C	CREBL2	0.269354804	8.93E-10
CHMP4C	PTK7	0.190486105	1.77E-05
CHMP4C	MRM1	0.17516109	8.10E-05
CHMP4C	MAGI3	0.253423761	8.80E-09
CHMP4C	FMR1	0.260132573	3.42E-09
CHMP4C	TTF1	0.376148356	2.77E-18
CHMP4C	MIR320E	-0.039742709	0.374707018
CHMP4C	CLEC4F	-0.182962445	3.79E-05
CHMP4C	SLC45A3	0.154844039	0.000504753
CHMP4C	RN7SKP80	0.073943488	0.098288364
CHMP4C	EMC4	0.380641013	1.02E-18
CHMP4C	DBN1	0.114393598	0.010392271
CHMP4C	KLHL41	-0.191470005	1.60E-05
CHMP4C	AC005332.3	-0.046128279	0.302794043
CHMP4C	PCDHB11	0.10527136	0.018425305
CHMP4C	LINC02518	-0.14060614	0.001604886
CHMP4C	NDNF	-0.164930652	0.000209027
CHMP4C	SOX17	-0.242968671	3.64E-08
CHMP4C	RPS4X	0.156497063	0.000438407
CHMP4C	H2BC17	0.1950378	1.10E-05
CHMP4C	AC012615.6	0.109418918	0.014270929
CHMP4C	SERPING1	-0.291198332	3.01E-11
CHMP4C	AFF3	-0.011441006	0.798373188
CHMP4C	AC124248.1	-0.159310665	0.000343809
CHMP4C	GLOD5	0.169933482	0.000132396
CHMP4C	IGHJ3	0.047308645	0.290576589
CHMP4C	MEAF6	0.366538839	2.24E-17
CHMP4C	RPS27L	-0.072207362	0.106464512
CHMP4C	ATP1B2	-0.268436	1.02E-09
CHMP4C	UPP1	-0.247466399	1.99E-08
CHMP4C	YAP1	0.102619184	0.021604034
CHMP4C	KCNAB2	0.002317401	0.958735104
CHMP4C	PHGR1	-0.143502978	0.001278812
CHMP4C	KCTD17	-0.306418687	2.37E-12
CHMP4C	DNM2	0.332386486	2.18E-14
CHMP4C	RPS18	0.330214	3.28E-14
CHMP4C	FAM210A	0.365179048	2.99E-17
CHMP4C	KHK	0.055713802	0.213170058
CHMP4C	TPT1	-0.17677796	6.94E-05
CHMP4C	CXCL17	-0.217906205	8.46E-07
CHMP4C	AC104819.3	0.315189893	5.12E-13
CHMP4C	CANX	0.387856154	1.97E-19
CHMP4C	AC133528.1	-0.015833982	0.723676617
CHMP4C	WBP4	-0.026006626	0.561408105
CHMP4C	CLASP2	0.345151753	1.84E-15
CHMP4C	GCC1	0.368151282	1.58E-17
CHMP4C	CBX1	0.466940826	1.70E-28
CHMP4C	ALG14	0.321587665	1.62E-13
CHMP4C	GNRH1	-0.210299847	2.05E-06
CHMP4C	PKIG	-0.291837006	2.71E-11
CHMP4C	OXLD1	0.086837176	0.052077251
CHMP4C	SYNRG	0.278204034	2.34E-10
CHMP4C	MT-CO2	-0.21372312	1.38E-06
CHMP4C	MR1	-0.143932584	0.001236016
CHMP4C	EIF2AK4	0.361237292	6.89E-17
CHMP4C	PRCC	0.369010499	1.32E-17
CHMP4C	AC096996.2	0.011956664	0.789494261
CHMP4C	TSPAN11	-0.231622713	1.58E-07
CHMP4C	EXPH5	0.216792756	9.65E-07
CHMP4C	SOWAHB	0.534097261	2.71E-38
CHMP4C	AP006748.1	-0.048692044	0.27668412
CHMP4C	GAS5-AS1	0.070958558	0.112671215
CHMP4C	EPS15-AS1	0.033602587	0.452977152
CHMP4C	PCGF1	0.294862422	1.65E-11
CHMP4C	CAMSAP2	0.279583802	1.89E-10
CHMP4C	KBTBD7	0.209188584	2.32E-06
CHMP4C	SUPT6H	0.126747077	0.004492095
CHMP4C	AC093525.8	0.117422703	0.008517978
CHMP4C	GNB1	0.291916404	2.68E-11
CHMP4C	TRIM13	0.050942979	0.255058242
CHMP4C	UVRAG	0.269374894	8.90E-10
CHMP4C	AC023983.2	0.177330572	6.58E-05
CHMP4C	DAXX	0.305381012	2.83E-12
CHMP4C	CARD8-AS1	0.273210172	5.01E-10
CHMP4C	AC091042.1	0.013625444	0.760951875
CHMP4C	RASGEF1A	-0.092288552	0.038928103
CHMP4C	MRPS2	0.259160346	3.93E-09
CHMP4C	HOXA10	0.108105426	0.015487206
CHMP4C	STON1	0.096416761	0.03094823
CHMP4C	SRA1	0.032792205	0.463953482
CHMP4C	AC008736.1	0.256177425	5.99E-09
CHMP4C	PGGHG	-0.055997564	0.210844651
CHMP4C	AL139246.3	-0.132751279	0.002909508
CHMP4C	IFT20	0.361611782	6.37E-17
CHMP4C	HPN-AS1	0.273593355	4.73E-10
CHMP4C	CD93	-0.000180177	0.996790261
CHMP4C	ATP5PDP4	0.007639814	0.864555966
CHMP4C	SYT4	0.223136854	4.52E-07
CHMP4C	TSEN2	0.342435775	3.14E-15
CHMP4C	AC025884.1	0.002074398	0.96305888
CHMP4C	PABPC1	0.659628414	7.04E-64
CHMP4C	OR2W3	0.058898476	0.18811494
CHMP4C	TRBJ2-7	0.028347956	0.526697446
CHMP4C	PSMD7	0.196464006	9.44E-06
CHMP4C	CRYZ	-0.019617183	0.661359225
CHMP4C	INCA1	0.285762572	7.19E-11
CHMP4C	LRRN3	-0.14982992	0.000767436
CHMP4C	RNU6-638P	0.02871279	0.52138879
CHMP4C	PIFO	-0.068382083	0.126372421
CHMP4C	FAM43A	-0.018210808	0.68428079
CHMP4C	TDRD1	0.02850984	0.524338499
CHMP4C	TRBV19	0.012721253	0.776379404
CHMP4C	GDF11	0.038571662	0.388954618
CHMP4C	CTC-338M12.4	0.293165211	2.18E-11
CHMP4C	AL731563.3	0.227004915	2.81E-07
CHMP4C	TBC1D4	0.239507572	5.74E-08
CHMP4C	CDK17	0.328598056	4.45E-14
CHMP4C	ZNF141	0.340285196	4.78E-15
CHMP4C	VTCN1	-0.177608391	6.41E-05
CHMP4C	USE1	0.078772452	0.078153828
CHMP4C	IFI44L	0.040601152	0.364469873
CHMP4C	H4-16	0.150367974	0.000734143
CHMP4C	SLIT1	0.139170899	0.00179326
CHMP4C	RNF215	0.202657458	4.82E-06
CHMP4C	DNER	-0.054308146	0.22496161
CHMP4C	SALL2	0.176022463	7.46E-05
CHMP4C	YJEFN3	0.051439245	0.25045246
CHMP4C	ATP2C1	0.354123215	3.01E-16
CHMP4C	AC087071.2	0.222650104	4.79E-07
CHMP4C	P3H2	-0.090468212	0.042965354
CHMP4C	IMMT	0.396579753	2.56E-20
CHMP4C	AP001318.2	0.183038877	3.76E-05
CHMP4C	TMEM147	0.159211787	0.000346782
CHMP4C	PALM	-0.100878935	0.023939486
CHMP4C	ABHD17B	0.460176142	1.27E-27
CHMP4C	AP3S2	0.047605294	0.287558842
CHMP4C	AL109811.2	0.004436164	0.921100761
CHMP4C	TRBJ2-2P	-0.067517668	0.131248299
CHMP4C	ZNF253	0.475916284	1.11E-29
CHMP4C	SPOCK1	0.161143098	0.000292836
CHMP4C	HLA-DOB	-0.07798835	0.081174427
CHMP4C	INPP5J	0.243209854	3.52E-08
CHMP4C	OSM	0.08616247	0.053936618
CHMP4C	FAM160B1	0.283305727	1.06E-10
CHMP4C	NPL	0.140609959	0.00160441
CHMP4C	AL162595.1	0.340046502	5.01E-15
CHMP4C	MCTP1	0.121539854	0.006454751
CHMP4C	SMARCB1	0.224751352	3.71E-07
CHMP4C	CHCHD2P6	0.124604195	0.005223057
CHMP4C	CDK5	0.28668745	6.21E-11
CHMP4C	BECN1	0.217562463	8.81E-07
CHMP4C	RNF165	-0.349189299	8.20E-16
CHMP4C	AC007938.3	-0.060753427	0.174557827
CHMP4C	MRPL39	0.308164849	1.75E-12
CHMP4C	ZFYVE1	0.123048275	0.005819168
CHMP4C	TTC39A-AS1	-0.030881508	0.49040827
CHMP4C	AC018804.1	0.085400067	0.056103811
CHMP4C	AL355472.3	0.003842765	0.931626839
CHMP4C	UNC13D	-0.026997495	0.5465844
CHMP4C	TRGV5P	-0.041781068	0.350686541
CHMP4C	BEX5	-0.148673583	0.000843771
CHMP4C	AC093912.1	0.024580067	0.583084364
CHMP4C	AL031716.1	0.01551071	0.729094496
CHMP4C	ALG13-AS1	0.088864371	0.046809486
CHMP4C	HLA-DQB1-AS1	-0.089865605	0.044377293
CHMP4C	PCTP	0.310571119	1.15E-12
CHMP4C	AOC1	-0.223871358	4.13E-07
CHMP4C	DIPK1B	0.213156229	1.47E-06
CHMP4C	AC005586.1	-0.0426692	0.340532088
CHMP4C	PROB1	-0.018962797	0.67198689
CHMP4C	EFL1	0.2524356	1.01E-08
CHMP4C	BLVRB	0.061188608	0.171485271
CHMP4C	ZFP36L1	-0.062200561	0.164496801
CHMP4C	ZNHIT6	0.351623652	5.01E-16
CHMP4C	RAMP2-AS1	0.129616457	0.003658113
CHMP4C	AC104619.3	0.144608764	0.001171321
CHMP4C	CHRDL1	-0.275522124	3.53E-10
CHMP4C	PDE1A	0.159913599	0.000326189
CHMP4C	MT-TM	-0.015277143	0.73301738
CHMP4C	CEP97	0.349759473	7.31E-16
CHMP4C	BRF2	0.275588633	3.50E-10
CHMP4C	P2RX7	0.088551233	0.047592745
CHMP4C	DUOX2	-0.191360726	1.61E-05
CHMP4C	AC018653.3	-0.016870712	0.706395672
CHMP4C	ZNF582-AS1	0.104437515	0.019377597
CHMP4C	LINC-PINT	-0.20972546	2.19E-06
CHMP4C	AL445433.1	-0.081754451	0.067489088
CHMP4C	SCRN2	-0.057111208	0.201895243
CHMP4C	RNU1-52P	-0.112318723	0.011879002
CHMP4C	TM9SF4	0.368414328	1.50E-17
CHMP4C	THSD7B	-0.172159866	0.000107598
CHMP4C	CCDC91	0.254336167	7.75E-09
CHMP4C	ZCCHC8	0.300761591	6.20E-12
CHMP4C	MARVELD2	0.331636609	2.51E-14
CHMP4C	TBCD	0.231368071	1.63E-07
CHMP4C	TPSD1	-0.043177723	0.334803319
CHMP4C	OLFM4	-0.23006549	1.92E-07
CHMP4C	COX8A	0.167837525	0.000160565
CHMP4C	TLL1	0.013686103	0.759920217
CHMP4C	FBXL4	0.263590469	2.08E-09
CHMP4C	BVES	-0.099471434	0.025985067
CHMP4C	URB1-AS1	0.000111065	0.99802144
CHMP4C	CEBPZ	0.319559647	2.34E-13
CHMP4C	RPL9P32	-0.145113884	0.001125044
CHMP4C	ANPEP	-0.16791627	0.000159412
CHMP4C	SNED1	0.094882735	0.033732883
CHMP4C	AGPAT2	0.047442036	0.289217015
CHMP4C	IGHV1-18	0.083599691	0.061509582
CHMP4C	SPATC1L	-0.089046897	0.046357939
CHMP4C	MRPS31	0.086375586	0.05334343
CHMP4C	PIBF1	0.171363514	0.000115918
CHMP4C	LRRC37A16P	0.245236259	2.69E-08
CHMP4C	STK36	0.328480723	4.54E-14
CHMP4C	BICC1	0.256537304	5.69E-09
CHMP4C	EEF1A2	0.057539361	0.198529073
CHMP4C	RPS26P31	-0.002003459	0.96432132
CHMP4C	C9orf85	0.455915835	4.38E-27
CHMP4C	SLC17A5	0.38281349	6.23E-19
CHMP4C	GPX1P1	0.040875622	0.361233866
CHMP4C	HIKESHIP2	0.153689697	0.000556493
CHMP4C	TP53I13	-0.001333555	0.976246936
CHMP4C	CPM	-0.0307826	0.491799382
CHMP4C	COG8	0.160432454	0.000311703
CHMP4C	SLC35G2	-0.113640433	0.010911689
CHMP4C	AC055839.2	-0.270538351	7.48E-10
CHMP4C	ME1	0.017062842	0.703209307
CHMP4C	TXLNG	0.321641358	1.60E-13
CHMP4C	RUSC2	-0.184417984	3.28E-05
CHMP4C	IGHV3-72	0.054767674	0.221056748
CHMP4C	PLCG2	-0.069070214	0.12259239
CHMP4C	HAGLR	0.142405178	0.001394442
CHMP4C	PRKAR2A	0.305522012	2.76E-12
CHMP4C	AC091133.6	0.080485069	0.071873169
CHMP4C	EEF1AKMT4	0.237888741	7.09E-08
CHMP4C	DLG3	0.328102537	4.88E-14
CHMP4C	ALOX12-AS1	0.117390287	0.008536325
CHMP4C	ODF2	0.346196774	1.49E-15
CHMP4C	JMJD6	0.034583834	0.439884386
CHMP4C	ZNF133	-0.079216842	0.076482814
CHMP4C	DPH2	0.434031182	1.97E-24
CHMP4C	ARHGAP12	0.227952391	2.50E-07
CHMP4C	MDH1B	0.247496639	1.98E-08
CHMP4C	SARM1	0.283122237	1.09E-10
CHMP4C	CLCA4	-0.17929949	5.44E-05
CHMP4C	CCHCR1	0.006993311	0.875920787
CHMP4C	WEE1	0.163893544	0.000229411
CHMP4C	ZNF737	0.383718633	5.07E-19
CHMP4C	CRISPLD1	0.184046935	3.40E-05
CHMP4C	CDYL	0.365392544	2.86E-17
CHMP4C	ADCY7	0.112214075	0.011958734
CHMP4C	ZDHHC5	0.339837407	5.22E-15
CHMP4C	GDI1	0.321824982	1.55E-13
CHMP4C	ACTA2-AS1	-0.344402849	2.13E-15
CHMP4C	PFKM	0.073654936	0.099611529
CHMP4C	RIC3	-0.20983298	2.16E-06
CHMP4C	RN7SL81P	0.111436126	0.01256644
CHMP4C	DZIP1L	-0.143515503	0.001277546
CHMP4C	SFXN3	-0.206277211	3.23E-06
CHMP4C	GNA11	0.034138667	0.445797229
CHMP4C	HAPLN3	-0.13914618	0.001796675
CHMP4C	SCAMP3	0.403996041	4.31E-21
CHMP4C	RAD51-AS1	0.01972549	0.659606705
CHMP4C	PTPN14	-0.02710288	0.545019256
CHMP4C	CDCA5	0.474522752	1.70E-29
CHMP4C	PI16	-0.198500455	7.59E-06
CHMP4C	AC016957.2	-0.167487632	0.000165783
CHMP4C	MRPS12	0.213049253	1.49E-06
CHMP4C	ADAMTS15	-0.104917894	0.018823877
CHMP4C	RPL7A	0.279683832	1.86E-10
CHMP4C	RWDD4	0.469164437	8.71E-29
CHMP4C	SPPL3	0.367359119	1.88E-17
CHMP4C	H2BC9	-0.01927884	0.666845809
CHMP4C	ARL10	-0.158914587	0.000355864
CHMP4C	ECSCR	-0.226570823	2.97E-07
CHMP4C	RPL12P35	-0.065886267	0.140845161
CHMP4C	PYGO2	0.407739412	1.72E-21
CHMP4C	SEMA6B	-0.115973533	0.009373382
CHMP4C	CHIT1	-0.00558897	0.900692514
CHMP4C	STYK1	0.264212491	1.90E-09
CHMP4C	CPT1C	-0.208965499	2.38E-06
CHMP4C	RHPN2P1	0.122040661	0.006237145
CHMP4C	AC130456.2	-0.056483087	0.20690836
CHMP4C	DUS1L	0.085921909	0.054612782
CHMP4C	NLGN4X	0.047216161	0.291521741
CHMP4C	DECR2	0.210272086	2.05E-06
CHMP4C	CXCL9	0.15824117	0.000377267
CHMP4C	C2CD4B	-0.153712495	0.000555425
CHMP4C	ZNF337-AS1	0.231901146	1.53E-07
CHMP4C	FAM71E1	0.244442298	2.99E-08
CHMP4C	AC078802.1	0.195227905	1.08E-05
CHMP4C	LONP1	0.280822882	1.56E-10
CHMP4C	ZNF70	0.190418395	1.78E-05
CHMP4C	ANKZF1	0.20662941	3.10E-06
CHMP4C	QSER1	-0.088450296	0.047847549
CHMP4C	AC112206.3	-0.268265534	1.05E-09
CHMP4C	ZDHHC11B	0.141427882	0.001505387
CHMP4C	KRTAP5-1	0.202132989	5.11E-06
CHMP4C	GYG2P1	0.00457403	0.918657109
CHMP4C	WRAP73	0.287633661	5.34E-11
CHMP4C	BTBD2	0.197720192	8.25E-06
CHMP4C	KRT8P33	0.141459411	0.001501684
CHMP4C	CCSER1	0.369700884	1.13E-17
CHMP4C	KCTD9	-0.035925883	0.422332881
CHMP4C	TCTN1	0.280187271	1.72E-10
CHMP4C	EFCAB14	0.196502221	9.40E-06
CHMP4C	LIMA1	0.250456193	1.33E-08
CHMP4C	RASA3	-0.026896844	0.54808132
CHMP4C	GNPAT	0.27106963	6.91E-10
CHMP4C	BBS12	0.08206065	0.066465075
CHMP4C	WASH9P	-0.047011903	0.293616464
CHMP4C	MIGA2	0.158408324	0.000371845
CHMP4C	MCM4	0.5002983	4.32E-33
CHMP4C	PTPRU	-0.130217348	0.00350234
CHMP4C	CERS5	0.083366474	0.062240296
CHMP4C	RNU6-415P	-0.037432085	0.403130354
CHMP4C	LRPAP1	0.02824122	0.52825574
CHMP4C	COMMD7	0.138201227	0.001931774
CHMP4C	CPQ	0.039114888	0.382305002
CHMP4C	SUSD3	-0.06581243	0.141291907
CHMP4C	TPM4	0.005687795	0.898945857
CHMP4C	EIF4EBP3	0.160225693	0.000317402
CHMP4C	AC130650.2	0.133276951	0.002798597
CHMP4C	ENO1-AS1	0.028443837	0.525299638
CHMP4C	COPG1	0.364960829	3.13E-17
CHMP4C	ZNF430	0.274149867	4.35E-10
CHMP4C	AC022400.4	0.081346816	0.068872379
CHMP4C	ZNF471	0.358603938	1.19E-16
CHMP4C	FTH1P23	0.069640102	0.119529067
CHMP4C	ATG16L1	0.255650724	6.45E-09
CHMP4C	LTB4R	-0.054294369	0.225079428
CHMP4C	FZD2	-0.183875639	3.46E-05
CHMP4C	ZMYND12	0.167233139	0.000169677
CHMP4C	PHKA2	0.166443605	0.000182313
CHMP4C	TTC3	0.3603493	8.30E-17
CHMP4C	IFITM3	-0.183285686	3.67E-05
CHMP4C	AKR1E2	0.001275633	0.977278337
CHMP4C	FANCM	0.337172401	8.74E-15
CHMP4C	PARP9	0.295417023	1.51E-11
CHMP4C	ZNF56	0.200295199	6.25E-06
CHMP4C	ZNF546	0.203959467	4.18E-06
CHMP4C	CDKN3	0.423319688	3.35E-23
CHMP4C	NRAS	0.307320774	2.03E-12
CHMP4C	HIP1R	0.137133198	0.002095624
CHMP4C	GBA2	0.41437958	3.29E-22
CHMP4C	AKTIP	0.158608996	0.000365432
CHMP4C	BNC2-AS1	-0.124549122	0.00524318
CHMP4C	SPTY2D1	0.399592613	1.25E-20
CHMP4C	PJA1	0.107723956	0.015857074
CHMP4C	C12orf76	0.341393984	3.85E-15
CHMP4C	AL118558.4	-0.106254331	0.01735537
CHMP4C	CRELD2	0.138832792	0.001840489
CHMP4C	ELAC1	0.073727102	0.099279286
CHMP4C	DKK2	0.046102329	0.303066408
CHMP4C	GOLGA2	0.444991166	9.77E-26
CHMP4C	AC112694.2	0.142701782	0.001362288
CHMP4C	CD300LF	0.103449589	0.020561107
CHMP4C	TARBP1	0.400961459	8.98E-21
CHMP4C	ADAM2	0.110655278	0.013203661
CHMP4C	PCSK7	0.146427323	0.001012486
CHMP4C	COBL	0.187114946	2.50E-05
CHMP4C	UPRT	0.367207851	1.94E-17
CHMP4C	RRM2	0.40939947	1.14E-21
CHMP4C	ATP2A2	0.150804405	0.000708125
CHMP4C	IL13RA1	0.266128866	1.44E-09
CHMP4C	AC015712.7	-0.002029211	0.963863025
CHMP4C	MRPL55	-0.02654095	0.553390389
CHMP4C	FAM118A	-0.048966179	0.273985673
CHMP4C	GXYLT1	0.352531367	4.17E-16
CHMP4C	AL139349.1	0.156041593	0.000455828
CHMP4C	PIH1D1	0.13002726	0.003550955
CHMP4C	PDS5A	0.375329007	3.32E-18
CHMP4C	AC011388.1	0.099897522	0.025350479
CHMP4C	DDX50	0.273107346	5.09E-10
CHMP4C	AC008906.1	-0.100951035	0.023838558
CHMP4C	TPD52L1	0.044271754	0.322689728
CHMP4C	AC008115.3	0.093541469	0.036339988
CHMP4C	AC025280.1	-0.286379754	6.52E-11
CHMP4C	EFHD2	-0.253627206	8.55E-09
CHMP4C	AC063948.1	0.171323352	0.000116353
CHMP4C	GMPR	-0.273509205	4.79E-10
CHMP4C	IGHV3-20	0.017883408	0.689659704
CHMP4C	PDE4DIP	0.234110542	1.15E-07
CHMP4C	CWC25	0.151113438	0.000690222
CHMP4C	ATF7IP2	-0.104380633	0.019444094
CHMP4C	AC126474.2	0.065077728	0.145796547
CHMP4C	OR51A8P	-0.061652419	0.168255203
CHMP4C	PTPRG	0.094736335	0.03400947
CHMP4C	KL	0.026046526	0.560807464
CHMP4C	AEN	0.065880214	0.140881739
CHMP4C	RETREG1	0.399472665	1.28E-20
CHMP4C	ARMC9	0.135518339	0.002367601
CHMP4C	AC087741.3	0.25943168	3.78E-09
CHMP4C	ITGA7	-0.322335226	1.41E-13
CHMP4C	GPAT3	-0.04648177	0.2991
CHMP4C	MIEF1	0.416593135	1.88E-22
CHMP4C	DYRK1A	0.278812991	2.13E-10
CHMP4C	SLC25A41	-0.042358733	0.344060258
CHMP4C	ISX	0.316898662	3.77E-13
CHMP4C	FBXL19-AS1	0.361347571	6.73E-17
CHMP4C	IMPDH1	0.159006242	0.00035304
CHMP4C	WDR45B	0.394573101	4.12E-20
CHMP4C	FUCA1	0.035246684	0.431163899
CHMP4C	AL513165.1	0.200137718	6.35E-06
CHMP4C	AC013403.2	-0.047022983	0.293502576
CHMP4C	MIR7856	0.049925072	0.264688187
CHMP4C	PSMD13	0.249274295	1.56E-08
CHMP4C	CLK4	0.107831218	0.0157523
CHMP4C	IGSF1	-0.351528076	5.11E-16
CHMP4C	IGKV1OR2-108	0.031138927	0.486797655
CHMP4C	HMGB3P22	-0.030779258	0.49184643
CHMP4C	IGHV4-28	0.07581111	0.090059537
CHMP4C	RHOQ	0.124356527	0.005314103
CHMP4C	POLD2	0.299498305	7.67E-12
CHMP4C	ITGB7	0.070538823	0.114820048
CHMP4C	AP001767.2	-0.006625706	0.882394422
CHMP4C	PPM1M	-0.128666375	0.003917259
CHMP4C	GET3	0.351313566	5.34E-16
CHMP4C	IGKJ5	0.000453503	0.991921218
CHMP4C	MLF1	0.037801552	0.398500917
CHMP4C	ROBO3	-0.26848987	1.01E-09
CHMP4C	CGN	0.275106341	3.76E-10
CHMP4C	AC089999.2	-0.250470257	1.32E-08
CHMP4C	PTOV1-AS2	0.076197189	0.088429426
CHMP4C	SLBP	0.516849482	1.45E-35
CHMP4C	WDR46	0.232775391	1.37E-07
CHMP4C	GCLM	0.384268757	4.47E-19
CHMP4C	IPO7	0.402651096	5.97E-21
CHMP4C	IRAK1	0.430379255	5.23E-24
CHMP4C	TEP1	0.10182681	0.022641697
CHMP4C	CRNDE	0.348641736	9.15E-16
CHMP4C	CIAO2A	0.338177924	7.20E-15
CHMP4C	AC010615.2	0.29606459	1.36E-11
CHMP4C	ZNF300P1	-0.156224759	0.000448746
CHMP4C	AC009113.1	-0.003883747	0.930899472
CHMP4C	IRAK4	0.253389219	8.84E-09
CHMP4C	PNMA5	0.05896892	0.18758634
CHMP4C	TMEM266	0.238230946	6.78E-08
CHMP4C	AL157888.1	0.105312682	0.018379194
CHMP4C	SAFB2	0.124986922	0.005085123
CHMP4C	MEAK7	0.041810296	0.350349349
CHMP4C	NINJ2-AS1	-0.027842208	0.534101766
CHMP4C	AP003170.3	0.049719861	0.26665946
CHMP4C	GAS8	0.027937507	0.532702562
CHMP4C	MID2	0.254751314	7.31E-09
CHMP4C	HBEGF	-0.163892648	0.00022943
CHMP4C	SLC35G1	0.032938899	0.461955682
CHMP4C	SLC25A30	0.252774332	9.63E-09
CHMP4C	TPM3P6	-0.030194587	0.500113041
CHMP4C	APOC1	0.133014401	0.002853502
CHMP4C	DACT3	-0.369927866	1.08E-17
CHMP4C	POLR1G	0.351599397	5.04E-16
CHMP4C	TENM2	-0.130837831	0.003347827
CHMP4C	ZFPM1	0.005177054	0.907977898
CHMP4C	POLK	0.241894484	4.20E-08
CHMP4C	ESM1	0.1755946	7.77E-05
CHMP4C	RING1	0.077071485	0.084825562
CHMP4C	TRBV26OR9-2	0.231843747	1.54E-07
CHMP4C	PPP2R5D	0.32834727	4.66E-14
CHMP4C	DLG4	-0.194179814	1.20E-05
CHMP4C	DCBLD1	0.29706558	1.15E-11
CHMP4C	TM9SF1	0.340252845	4.81E-15
CHMP4C	HIP1	0.154505934	0.000519424
CHMP4C	CACNA2D1	-0.139487801	0.001750004
CHMP4C	AC034139.1	0.21306095	1.49E-06
CHMP4C	ARFIP2	0.270888346	7.10E-10
CHMP4C	PTGES3P1	0.182732545	3.88E-05
CHMP4C	DNAJC3-DT	0.224421705	3.86E-07
CHMP4C	DENR	0.5183835	8.40E-36
CHMP4C	SASS6	0.444143346	1.24E-25
CHMP4C	C9orf116	0.269727177	8.45E-10
CHMP4C	NR1H3	-0.094628657	0.034214133
CHMP4C	SNRPB2	0.296307159	1.30E-11
CHMP4C	TSEN34	0.329110889	4.04E-14
CHMP4C	KCNN4	-0.272101054	5.92E-10
CHMP4C	ARMCX6	0.290615472	3.31E-11
CHMP4C	AC139795.1	-0.022208728	0.619952198
CHMP4C	PNO1	0.368072066	1.61E-17
CHMP4C	DGCR11	-0.066634105	0.1363812
CHMP4C	MRPS34	0.156692012	0.000431141
CHMP4C	DCUN1D5	0.431432417	3.95E-24
CHMP4C	SELL	0.021470508	0.63163285
CHMP4C	SNAI3-AS1	-0.170469102	0.000125982
CHMP4C	SKA1	0.375434326	3.24E-18
CHMP4C	LPP	-0.024925545	0.577799328
CHMP4C	ZNF700	0.312651803	8.01E-13
CHMP4C	AP000344.1	-0.03822357	0.393252266
CHMP4C	SYCP2	0.216034802	1.05E-06
CHMP4C	DAPK2	-0.184296874	3.32E-05
CHMP4C	BOLA2B	0.062588202	0.161877192
CHMP4C	AC053527.2	0.074414054	0.096160638
CHMP4C	LINC00893	-0.124296684	0.005336316
CHMP4C	CTSH	-0.053692575	0.230269071
CHMP4C	MPP3	-0.079989713	0.073645895
CHMP4C	ZFP36L2	0.084632857	0.058357162
CHMP4C	PHRF1	0.342436186	3.14E-15
CHMP4C	SOX12	0.268907708	9.54E-10
CHMP4C	AC011462.4	0.071403194	0.110429508
CHMP4C	AL390195.2	0.018211548	0.684268644
CHMP4C	YWHAG	0.474222631	1.86E-29
CHMP4C	CPNE8	-0.116455132	0.00908099
CHMP4C	CYP7B1	0.144416334	0.001189407
CHMP4C	PCAT7	0.493533572	4.06E-32
CHMP4C	CCDC130	-0.005913643	0.894956004
CHMP4C	ALG1L9P	0.31017701	1.24E-12
CHMP4C	HOXD4	0.003883914	0.930896521
CHMP4C	SAMD13	0.132225122	0.003024512
CHMP4C	DIS3	0.213368123	1.44E-06
CHMP4C	SCARB2	0.291840224	2.71E-11
CHMP4C	LTBP2	0.011541268	0.796644737
CHMP4C	DBNDD1	0.235313628	9.88E-08
CHMP4C	MIR4442	0.199132407	7.09E-06
CHMP4C	IL1R1	0.081278203	0.069107482
CHMP4C	PITPNA-AS1	0.16146271	0.000284704
CHMP4C	GOLIM4	0.244794446	2.85E-08
CHMP4C	SOD2	-0.080008899	0.073576578
CHMP4C	EEF1DP1	0.112663753	0.011619438
CHMP4C	AL033397.2	0.065361183	0.144045795
CHMP4C	FAM120AOS	0.486824669	3.57E-31
CHMP4C	SKAP1	0.00514768	0.908497737
CHMP4C	AC079140.2	-0.130403803	0.003455242
CHMP4C	HMGN5	-0.102937241	0.021199275
CHMP4C	SNRPEP4	0.137416796	0.00205092
CHMP4C	IPO9	0.382493067	6.69E-19
CHMP4C	GABPB1	0.384383544	4.36E-19
CHMP4C	AL450998.1	0.067221508	0.132951884
CHMP4C	AL157756.1	0.017797519	0.691073391
CHMP4C	RCL1	0.420964397	6.15E-23
CHMP4C	PTPN11	0.25829946	4.44E-09
CHMP4C	SEMA4F	0.224282786	3.93E-07
CHMP4C	ZNF358	-0.183592968	3.56E-05
CHMP4C	RBP7	-0.186802221	2.58E-05
CHMP4C	SNX18P7	0.199522315	6.79E-06
CHMP4C	COMMD9	0.190111875	1.84E-05
CHMP4C	CBR3-AS1	0.140194856	0.00165692
CHMP4C	ARHGAP45	0.159338785	0.000342968
CHMP4C	H3C10	0.183123433	3.73E-05
CHMP4C	FAM222A	0.178779066	5.72E-05
CHMP4C	GPD2	0.310019276	1.27E-12
CHMP4C	DNAJC27-AS1	0.026536208	0.55346131
CHMP4C	AC004223.4	0.095791296	0.032058912
CHMP4C	TRGV8	-0.105015783	0.01871275
CHMP4C	AC010996.1	0.045726214	0.307032295
CHMP4C	DXO	0.101570555	0.022986394
CHMP4C	CRYL1	0.183317859	3.66E-05
CHMP4C	RSRP1	0.151152115	0.000688011
CHMP4C	ZNF608	0.075816177	0.090037989
CHMP4C	MED23	0.322073713	1.48E-13
CHMP4C	SELENOKP1	0.154639625	0.000513576
CHMP4C	CDK12	0.260699608	3.15E-09
CHMP4C	ZNF516	-0.332651235	2.07E-14
CHMP4C	SCRIB	0.503072641	1.70E-33
CHMP4C	ING2	0.265106269	1.67E-09
CHMP4C	ILF3	0.387549151	2.11E-19
CHMP4C	SUMO2P17	0.402879055	5.65E-21
CHMP4C	TUFT1	0.419677202	8.56E-23
CHMP4C	AL359314.1	0.142113921	0.001426693
CHMP4C	FOXCUT	-0.301097289	5.86E-12
CHMP4C	MT1X	-0.353942624	3.12E-16
CHMP4C	BUB3	0.474719564	1.60E-29
CHMP4C	RTL8B	-0.006889899	0.877741084
CHMP4C	MBNL2	-0.168010045	0.000158049
CHMP4C	PSMD2	0.358189102	1.30E-16
CHMP4C	KAZN	0.150462845	0.000728413
CHMP4C	AP1M1	0.187657855	2.36E-05
CHMP4C	KIF13B	0.11429726	0.010457463
CHMP4C	CGNL1	-0.038413791	0.3909002
CHMP4C	BRD2	0.447436555	4.93E-26
CHMP4C	EGF	0.079707767	0.074670711
CHMP4C	CEP19	0.177709917	6.34E-05
CHMP4C	AC015849.3	0.167383401	0.000167368
CHMP4C	ARHGAP22	-0.288411357	4.71E-11
CHMP4C	DNAAF2	0.523055635	1.57E-36
CHMP4C	AL136368.1	-0.079762216	0.0744719
CHMP4C	AL121772.1	-0.146601824	0.00099834
CHMP4C	FARSB	0.466953423	1.69E-28
CHMP4C	RABGGTA	0.217025964	9.38E-07
CHMP4C	KDELR2	0.406007199	2.64E-21
CHMP4C	DUSP8P5	0.164878473	0.000210011
CHMP4C	MRPS7	0.392654414	6.46E-20
CHMP4C	MIR6859-1	0.009315425	0.835235897
CHMP4C	TINCR	-0.204972153	3.73E-06
CHMP4C	SMIM28	0.19515006	1.08E-05
CHMP4C	SHROOM3	0.412471718	5.32E-22
CHMP4C	RGCC	-0.142631121	0.001369886
CHMP4C	NOP53	-0.130610005	0.003403827
CHMP4C	SH2B2	-0.050913833	0.255330552
CHMP4C	RPS10P5	0.156291084	0.000446207
CHMP4C	RSL1D1	0.419944824	8.00E-23
CHMP4C	KCNAB3	0.005037975	0.910439517
CHMP4C	ID3	-0.214156569	1.31E-06
CHMP4C	ATP1B3	0.090140369	0.043728738
CHMP4C	RBPJ	0.107834021	0.01574957
CHMP4C	FAM117B	0.470771227	5.35E-29
CHMP4C	TNFSF9	-0.011702458	0.793868018
CHMP4C	KANSL1-AS1	-0.074296922	0.096686802
CHMP4C	AAAS	0.306703516	2.26E-12
CHMP4C	SBF2	0.291472809	2.88E-11
CHMP4C	RPL9P7	-0.039080941	0.382718498
CHMP4C	RAD51B	0.127320478	0.004312851
CHMP4C	AC092794.1	0.009518588	0.831695547
CHMP4C	IL13RA2	-0.118744913	0.007798968
CHMP4C	ENSA	0.414208733	3.44E-22
CHMP4C	LRRC37A4P	0.254157267	7.95E-09
CHMP4C	N4BP2L2-IT2	-0.098550112	0.027404187
CHMP4C	AKAP8L	0.118594107	0.007878142
CHMP4C	AL161729.2	0.023465471	0.600286522
CHMP4C	AL670729.3	0.109897984	0.013848697
CHMP4C	BHLHA15	0.19782946	8.15E-06
CHMP4C	RASGEF1B	-0.021516719	0.630898929
CHMP4C	LAPTM4A	0.183190153	3.71E-05
CHMP4C	AC004540.2	0.046563524	0.298249955
CHMP4C	RWDD1	0.03277197	0.464229432
CHMP4C	HERC2P9	0.180566341	4.80E-05
CHMP4C	RNU6-1016P	0.134528796	0.002549804
CHMP4C	RNU6-8	-0.10082308	0.024017928
CHMP4C	HNRNPLP2	0.048711592	0.276491104
CHMP4C	CSF2RB	0.050180633	0.262247271
CHMP4C	BTNL9	-0.023357044	0.601972081
CHMP4C	CTDSPL	0.256285731	5.90E-09
CHMP4C	NDUFV1	0.233324804	1.27E-07
CHMP4C	TPP2	0.22366642	4.24E-07
CHMP4C	GNA14	-0.008395853	0.851301143
CHMP4C	LINC01535	0.088938752	0.046625034
CHMP4C	NT5C3A	0.488719887	1.94E-31
CHMP4C	BHLHE40-AS1	0.120043534	0.007146062
CHMP4C	WDR53	0.285925932	7.01E-11
CHMP4C	RPL7P32	0.136335711	0.00222615
CHMP4C	AL603839.3	-0.005778871	0.897336578
CHMP4C	MKLN1	0.19540649	1.06E-05
CHMP4C	ENPP3	0.232210752	1.47E-07
CHMP4C	CDH22	-0.285553989	7.43E-11
CHMP4C	LBR	0.313054615	7.47E-13
CHMP4C	WDR36	0.214486129	1.26E-06
CHMP4C	PFAS	0.360189898	8.58E-17
CHMP4C	ZMYND11	0.203512485	4.39E-06
CHMP4C	LINC01399	0.053401832	0.232806495
CHMP4C	RPF1	0.366727612	2.15E-17
CHMP4C	TM2D3	0.10057042	0.02437554
CHMP4C	HIC2	0.250301058	1.35E-08
CHMP4C	SOCS7	0.316681056	3.92E-13
CHMP4C	ATG16L2	-0.084306525	0.059338088
CHMP4C	CANT1	0.359881482	9.15E-17
CHMP4C	NLRC5	-0.008606743	0.847611134
CHMP4C	RNH1	0.104391362	0.019431537
CHMP4C	AC003965.2	0.219649015	6.87E-07
CHMP4C	ACP6	0.175879641	7.56E-05
CHMP4C	SH2D3C	-0.114226316	0.010505702
CHMP4C	TNXB	-0.063658536	0.154807169
CHMP4C	AL596325.2	0.115319966	0.009783565
CHMP4C	OSBPL10	0.144572895	0.001174673
CHMP4C	AC068870.2	-0.051489638	0.24998802
CHMP4C	SELPLG	-0.003413006	0.939257746
CHMP4C	ABITRAM	0.463011558	5.49E-28
CHMP4C	DNHD1	0.149200669	0.000808144
CHMP4C	SPATA6	-0.071736545	0.108772012
CHMP4C	CLK3	0.05184726	0.246709335
CHMP4C	MIR5685	0.126576147	0.004546814
CHMP4C	RPL36A	0.194374975	1.18E-05
CHMP4C	MT-CO3	-0.23925118	5.94E-08
CHMP4C	AC242842.1	0.029397946	0.511493882
CHMP4C	C17orf80	0.36506833	3.06E-17
CHMP4C	IFTAP	0.157422732	0.000404894
CHMP4C	U91328.1	0.148649556	0.000845429
CHMP4C	SEMA4A	0.218311307	8.06E-07
CHMP4C	ECE1	0.135148902	0.002434187
CHMP4C	IGLV10-54	0.07069622	0.114010518
CHMP4C	AC025178.1	-0.002591286	0.953863298
CHMP4C	CES1	-0.352395148	4.28E-16
CHMP4C	ZNF330	0.355317353	2.36E-16
CHMP4C	MYOG	-0.150855066	0.000705161
[truncated: 16,526 more rows]
