# Supplementary material for: CHMP4C as a novel marker regulates prostate cancer progression through cycle pathways and contributes to immunotherapy
Source: Front Oncol. 2023 Jun 14;13:1170397. doi: 10.3389/fonc.2023.1170397 (PMC10301743; doi:10.3389/fonc.2023.1170397)
Supplement: Supplementary Table 2 — the correlation between CHMP4C and 22 infiltrating immune cells [file Table_2.xls]

the correlation between CHMP4C and 22 infiltrating immune cells
Cell	cor	pvalue
B cells naive	0.153772223	0.050816432
B cells memory	-0.13252393	0.092740402
Plasma cells	0.00267165	0.973083453
T cells CD8	-0.147161642	0.061713561
T cells CD4 naive	0.090162247	0.253862729
T cells CD4 memory resting	-0.012948779	0.869961936
T cells CD4 memory activated	-0.015957352	0.840273221
T cells follicular helper	-0.027671655	0.726682215
T cells regulatory (Tregs)	-0.055516745	0.482476916
T cells gamma delta	0.043269278	0.584571429
NK cells resting	-0.05507688	0.486357119
NK cells activated	-0.085406481	0.279872789
Monocytes	-0.184873921	0.018513801
Macrophages M0	0.118481625	0.133189641
Macrophages M1	0.168670023	0.03201381
Macrophages M2	0.205026843	0.008864862
Dendritic cells resting	0.158893044	0.04342836
Dendritic cells activated	-0.107779985	0.172198783
Mast cells resting	-0.064918513	0.411791157
Mast cells activated	0.019578706	0.804683586
Eosinophils	-0.012432659	0.875227017
Neutrophils	0.050434102	0.523892759
